# Supplementary material for: A community-based knowledge, attitude, and practice survey on rabies among cattle owners in selected areas of Bhutan
Source: PLoS Negl Trop Dis. 2019 Apr 1;13(4):e0007305. doi: 10.1371/journal.pntd.0007305 (PMC6459539; doi:10.1371/journal.pntd.0007305)
Supplement: S1 Dataset — (XLSX) [file pntd.0007305.s004.xlsx]

## Sheet: new
Sl no	Age	Sex	Village	Settlement	Geog	District	Education qualification	Occupation	Do you have children going to school	Have you heard of Rabies	Animal Health Training Program	Rabies Awareness Program	Neighbors	Family members	News (TV/Radio/newspaper)	Internet	school going children	dog	cat	Livestock (cattle, pig, sheep, goat)	wild animals	Have you seen rabies	I have seen in dogs	I have seen in cats	I have seen in cattle	I have seen in human	I have seen in other livestock	from dogs	from cattle	from cat	from snake	from horse	from sheep & Goat	from bat	from Wild Canines	from wild felines	by bite	by scratch	bywound contact	Consuming raw milk	touching sick animal	feeding rabid animal	eating meat	consuming dairy product	Rabies signs dog	Rabies signs in cattle	Outcome of rabies infection	Is there prevention in human	What would you do if bitten by a rabid dog?
1	32	Female	Mandung	Rural	Kanglung	Trashigang	No education	Farmer	Yes	Yes	No	No	Yes	No	Yes	No	Yes	Yes	No	No	No	Yes	Yes	No	No	No	No	1	1	1	0	1	1	0	0	0	1	1	1	Yes	0	0	Yes	Yes	1	Yes	0	Yes	1
2	44	Female	Mandung	Rural	Kanglung	Trashigang	NFE	Farmer	Yes	Yes	No	No	Yes	No	Yes	No	Yes	Yes	No	No	No	Yes	Yes	No	No	No	No	1	1	1	0	1	1	0	1	1	1	1	1	Yes	0	0	Yes	Yes	1	Yes	0	Yes	1
3	64	Male	Mandung	Rural	Kanglung	Trashigang	No education	Farmer	Yes	Yes	No	Yes	No	No	No	No	No	Yes	No	No	No	Yes	Yes	No	No	No	No	1	1	0	0	0	1	0	1	0	1	0	1	Yes	1	0	Yes	Yes	1	Yes	1	Yes	0
4	54	Male	Mandung	Rural	Kanglung	Trashigang	No education	Farmer	Yes	Yes	No	Yes	No	No	No	No	No	Yes	No	No	No	Yes	Yes	No	No	No	No	1	0	1	0	0	1	0	1	0	1	0	1	Yes	0	0	Yes	Yes	1	Yes	1	Yes	0
5	52	Male	Mandung	Rural	Kanglung	Trashigang	No education	Farmer	Yes	Yes	No	No	Yes	No	No	No	No	Yes	No	No	No	Yes	Yes	No	No	No	No	1	1	1	1	1	0	0	1	0	1	1	1	Yes	1	1	Yes	Yes	1	No	0	Yes	1
6	55	Female	Mandung	Rural	Kanglung	Trashigang	No education	Farmer	Yes	Yes	No	No	Yes	No	No	No	No	Yes	No	No	No	No	No	No	No	No	No	1	1	0	0	0	0	0	0	0	1	1	1	Yes	1	1	Yes	Not sure	1	Yes	1	Yes	1
7	36	Female	Mandung	Rural	Kanglung	Trashigang	No education	Farmer	No	Yes	No	No	Yes	Yes	No	No	No	Yes	No	No	No	Yes	Yes	No	No	No	No	1	0	0	0	0	0	0	0	0	1	0	0	Not sure	0	0	Not sure	Not sure	1	No	0	No	1
8	37	Female	Mandung	Rural	Kanglung	Trashigang	No education	Farmer	Yes	No
9	60	Male	Mandung	Rural	Kanglung	Trashigang	No education	Farmer	No	Yes	No	No	Yes	No	No	No	No	Yes	No	No	No	No	No	No	No	No	No	1	1	0	0	0	0	0	0	0	1	1	1	Yes	1	1	Yes	Yes	0	No	0	Yes	1
10	49	Female	Mandung	Rural	Kanglung	Trashigang	No education	Farmer	No	Yes	No	No	No	No	Yes	No	No	Yes	No	No	No	No	No	No	No	No	No	1	1	0	0	0	0	0	0	0	1	1	1	Yes	0	0	Yes	Yes	0	No	1	Yes	1
11	54	Female	Mandung	Rural	Kanglung	Trashigang	No education	Farmer	Yes	Yes	No	No	Yes	No	No	No	No	Yes	No	No	No	No	No	No	No	No	No	0	0	0	0	0	0	0	0	0	0	0	0	Not sure	0	0	Not sure	Not sure	0	No	1	No	1
12	22	Female	Mandung	Rural	Kanglung	Trashigang	No education	Farmer	Yes	Yes	No	No	No	No	Yes	No	No	Yes	No	No	No	No	No	No	No	No	No	1	1	1	0	0	0	0	0	0	1	1	1	Yes	0	0	Yes	Yes	1	No	0	Yes	1
13	66	Female	Mandung	Rural	Kanglung	Trashigang	No education	Farmer	No	Yes	No	No	Yes	No	No	No	No	Yes	No	No	No	Yes	Yes	No	Yes	No	No	1	1	1	0	1	1	1	1	1	1	1	1	Yes	0	0	Yes	Yes	1	Yes	0	Yes	1
14	61	Male	Mandung	Rural	Kanglung	Trashigang	No education	Farmer	Yes	Yes	No	No	Yes	No	No	No	Yes	Yes	No	No	No	No	No	No	No	No	No	1	1	1	0	1	1	0	0	0	1	1	0	Not sure	0	0	Not sure	Not sure	0	No	1	No	0
15	50	Male	Mandung	Rural	Kanglung	Trashigang	Primary level	Farmer	Yes	Yes	No	No	Yes	No	No	No	No	Yes	No	No	No	Yes	Yes	No	No	No	No	1	1	1	1	1	1	0	1	1	1	1	1	Not sure	1	0	Yes	Yes	1	Yes	1	Yes	1
16	45	Male	Mandung	Rural	Kanglung	Trashigang	No education	Farmer	Yes	Yes	No	No	No	No	Yes	No	No	Yes	No	No	No	No	No	No	No	No	No	1	1	1	1	1	1	0	1	1	1	1	1	Yes	0	0	Yes	Yes	1	Yes	0	Yes	1
17	63	Male	Mertsham	Rural	Kanglung	Trashigang	No education	Farmer	Yes	Yes	Yes	Yes	No	No	Yes	No	No	Yes	No	No	No	Yes	Yes	No	Yes	No	No	1	1	1	0	0	0	1	1	1	1	1	1	Not sure	0	0	Yes	Yes	1	Yes	0	Yes	1
18	47	Female	Mertsham	Rural	Kanglung	Trashigang	Primary level	Farmer	Yes	Yes	No	No	No	No	Yes	No	No	Yes	No	No	No	Yes	No	No	Yes	No	No	1	1	1	0	0	0	0	1	1	1	1	1	Yes	0	0	Yes	Yes	1	Yes	0	Yes	1
19	43	Female	Mertsham	Rural	Kanglung	Trashigang	No education	House wife	Yes	Yes	No	No	Yes	No	Yes	No	No	Yes	No	No	No	Yes	Yes	No	No	No	No	1	1	0	0	0	1	0	1	1	1	1	1	Yes	0	0	Yes	Yes	1	No	0	Yes	1
20	82	Male	Mertsham	Rural	Kanglung	Trashigang	Buddhist studies	Farmer	Yes	Yes	No	No	Yes	Yes	No	No	No	Yes	Yes	Yes	Yes	Yes	No	No	No	No	No	1	1	1	0	0	1	1	1	1	1	1	1	Not sure	1	0	Yes	Yes	1	Yes	0	Yes	1
21	73	Female	Mertsham	Rural	Kanglung	Trashigang	No education	Farmer	No	Yes	No	No	Yes	No	No	No	No	Yes	No	No	No	Yes	No	No	Yes	No	No	1	1	1	0	0	0	1	0	0	1	1	1	Yes	1	0	Yes	Yes	1	Yes	1	Yes	1
22	33	Female	Mertsham	Rural	Kanglung	Trashigang	No education	Farmer	Yes	Yes	No	No	Yes	No	No	No	No	Yes	No	No	No	Yes	Yes	No	No	No	No	1	1	1	0	1	1	1	1	1	1	1	1	Yes	0	0	Yes	Yes	1	No	0	Yes	1
23	32	Female	Mertsham	Rural	Kanglung	Trashigang	University	Farmer	Yes	Yes	No	Yes	Yes	Yes	Yes	Yes	Yes	Yes	Yes	No	Yes	Yes	Yes	No	No	No	No	1	1	1	0	0	0	0	1	1	1	1	1	Yes	0	0	Yes	Yes	1	Yes	0	Yes	1
24	69	Male	Mertsham	Rural	Kanglung	Trashigang	Primary level	Farmer	No	Yes	No	No	No	No	Yes	No	No	Yes	No	No	No	Yes	Yes	No	No	No	No	1	1	1	0	1	1	1	1	1	1	0	1	Yes	1	1	Yes	Yes	1	Yes	0	Yes	1
25	63	Male	Mertsham	Rural	Kanglung	Trashigang	Primary level	Farmer	Yes	Yes	Yes	No	No	No	No	No	No	Yes	No	No	No	Yes	Yes	No	No	No	No	1	1	1	0	0	1	1	1	1	1	1	1	Yes	1	1	Yes	Yes	1	Yes	1	Yes	0
26	66	Male	Mertsham	Rural	Kanglung	Trashigang	Buddhist studies	Farmer	Yes	Yes	Yes	Yes	No	No	Yes	No	No	Yes	No	No	No	Yes	Yes	No	No	No	No	1	1	1	0	0	1	1	1	1	1	1	1	Yes	0	1	Yes	Yes	1	Yes	0	Yes	1
27	50	Female	Mertsham	Rural	Kanglung	Trashigang	NFE	House wife	Yes	Yes	No	No	Yes	No	Yes	No	No	Yes	No	No	No	No	No	No	No	No	No	1	1	1	0	0	1	0	0	0	1	1	1	Yes	1	0	Yes	Yes	1	Yes	1	Yes	1
28	37	Female	Mertsham	Rural	Kanglung	Trashigang	No education	House wife	Yes	Yes	No	No	Yes	No	No	No	No	No	Yes	No	No	No	No	No	No	No	No	1	1	1	0	1	1	0	1	1	1	1	1	Yes	0	1	Yes	Yes	0	No	0	Yes	1
29	65	Male	Mertsham	Rural	Kanglung	Trashigang	Buddhist studies	Farmer	Yes	Yes	No	No	No	No	Yes	No	No	Yes	No	No	No	Yes	Yes	No	No	No	No	1	1	0	0	0	0	0	0	0	1	1	1	Yes	1	1	Yes	Yes	1	No	0	Yes	1
30	68	Male	Mertsham	Rural	Kanglung	Trashigang	Buddhist studies	Farmer	Yes	Yes	No	No	Yes	No	No	No	No	Yes	No	No	No	Yes	Yes	No	Yes	No	No	1	1	1	0	1	1	1	1	1	1	1	1	Yes	0	0	Yes	Yes	1	Yes	0	Yes	1
31	45	Female	Mertsham	Rural	Kanglung	Trashigang	Primary level	House wife	Yes	Yes	No	No	No	No	Yes	No	No	Yes	No	No	No	Yes	No	No	Yes	No	No	1	1	1	0	0	1	1	1	1	1	1	1	Yes	1	1	Yes	Yes	1	Yes	0	Yes	1
32	42	Female	Mertsham	Rural	Kanglung	Trashigang	No education	Farmer	No	Yes	No	No	No	No	Yes	No	No	Yes	No	No	No	No	No	No	No	No	No	1	1	1	0	0	0	0	0	0	1	1	1	Yes	0	1	Yes	Yes	0	No	1	Yes	1
33	40	Female	Mertsham	Rural	Kanglung	Trashigang	NFE	Farmer	Yes	Yes	No	No	Yes	No	Yes	No	Yes	Yes	No	No	No	Yes	Yes	No	Yes	No	No	1	1	0	1	1	0	0	1	0	1	1	1	Yes	0	0	Not sure	Yes	1	Yes	0	Yes	1
34	43	Female	Mertsham	Rural	Kanglung	Trashigang	No education	Farmer	Yes	Yes	No	No	Yes	Yes	No	No	No	Yes	No	No	No	Yes	Yes	No	Yes	No	No	1	1	1	0	1	0	1	1	1	1	1	1	Yes	0	0	Yes	Yes	1	Yes	0	Yes	1
35	48	Female	Mertsham	Rural	Kanglung	Trashigang	No education	Farmer	Yes	Yes	No	No	Yes	No	Yes	No	Yes	Yes	No	No	No	Yes	Yes	No	No	No	No	1	1	1	0	1	1	1	1	1	1	1	1	Yes	0	0	Yes	Yes	1	No	0	Yes	1
36	57	Female	Mertsham	Rural	Kanglung	Trashigang	No education	Farmer	No	Yes	No	No	Yes	No	No	No	No	Yes	No	No	No	Yes	No	No	Yes	No	No	1	1	1	0	1	1	0	0	0	1	1	1	Yes	0	0	Yes	Yes	0	Yes	0	Yes	1
37	43	Male	Mertsham	Rural	Kanglung	Trashigang	Buddhist studies	Farmer	No	Yes	No	No	No	No	Yes	No	No	Yes	No	No	No	Yes	No	No	Yes	No	No	1	1	1	0	1	1	1	1	1	1	1	1	Yes	0	0	Yes	Yes	0	Yes	0	Yes	1
38	37	Female	Mertsham	Rural	Kanglung	Trashigang	No education	Farmer	Yes	Yes	No	No	Yes	No	Yes	No	No	Yes	No	No	No	Yes	No	No	Yes	No	No	1	1	1	0	1	0	1	1	1	1	1	1	Yes	0	0	Yes	Yes	1	Yes	0	Yes	1
39	60	Female	Mertsham	Rural	Kanglung	Trashigang	No education	Farmer	No	Yes	No	No	Yes	No	Yes	No	No	Yes	No	No	No	Yes	No	No	Yes	No	No	1	1	1	0	1	0	1	1	1	1	1	1	Yes	0	0	Yes	Yes	0	Yes	0	Yes	1
40	58	Male	Mertsham	Rural	Kanglung	Trashigang	No education	Farmer	No	No
41	70	Male	Mertsham	Rural	Kanglung	Trashigang	No education	Farmer	No	No
42	52	Female	Mertsham	Rural	Kanglung	Trashigang	No education	Farmer	No	Yes	No	No	Yes	No	No	No	No	Yes	No	No	No	Yes	Yes	Yes	Yes	No	No	1	1	1	1	0	0	0	1	1	1	0	1	Yes	0	0	Yes	Yes	1	Yes	0	Yes	1
43	30	Female	Mertsham	Rural	Kanglung	Trashigang	No education	Farmer	Yes	Yes	No	No	Yes	No	No	No	No	Yes	No	No	No	No	No	No	No	No	No	1	1	0	0	0	0	0	1	1	1	0	0	Yes	0	0	Yes	Yes	0	No	0	Yes	1
44	59	Female	Mertsham	Rural	Kanglung	Trashigang	No education	Farmer	Yes	No
45	57	Female	Mertsham	Rural	Kanglung	Trashigang	No education	Farmer	Yes	Yes	No	No	Yes	No	No	No	No	Yes	No	No	No	No	No	No	No	No	No	1	1	1	0	1	0	1	1	1	1	1	1	Yes	0	0	Yes	Yes	0	No	0	Yes	1
46	72	Female	Mertsham	Rural	Kanglung	Trashigang	No education	Farmer	Yes	Yes	No	No	No	No	No	No	Yes	Yes	No	No	No	No	No	No	No	No	No	1	1	1	0	1	0	1	1	1	1	1	1	Yes	0	0	Yes	Yes	0	No	0	Yes	1
47	78	Female	Mertsham	Rural	Kanglung	Trashigang	No education	Farmer	No	Yes	No	No	No	No	Yes	No	No	Yes	No	No	No	Yes	Yes	No	No	No	No	1	1	1	0	1	0	1	1	1	1	1	1	Yes	0	0	Yes	Yes	1	No	0	Yes	1
48	42	Male	Mertsham	Rural	Kanglung	Trashigang	Primary level	Farmer	Yes	Yes	No	No	Yes	No	No	No	No	Yes	No	No	No	Yes	Yes	No	Yes	No	No	1	1	1	0	1	0	1	1	1	1	1	1	Yes	1	0	Yes	Yes	1	Yes	0	Yes	1
49	40	Female	Mertsham	Rural	Kanglung	Trashigang	No education	Farmer	Yes	Yes	No	No	Yes	No	Yes	No	No	Yes	Yes	No	No	Yes	No	No	Yes	No	No	1	1	1	0	1	1	1	1	1	1	1	1	Yes	0	0	Yes	Yes	1	Yes	0	Yes	1
50	40	Male	Mertsham	Rural	Kanglung	Trashigang	No education	Private sector	Yes	No
51	43	Male	Mertsham	Rural	Kanglung	Trashigang	No education	Farmer	Yes	Yes	No	No	No	No	Yes	No	No	Yes	No	No	No	Yes	Yes	No	No	No	No	1	1	1	0	1	1	1	1	1	1	1	1	Yes	0	1	Yes	Yes	1	No	0	Yes	1
52	38	Male	Mertsham	Rural	Kanglung	Trashigang	Primary level	Private sector	Yes	Yes	No	No	No	No	Yes	No	No	Yes	No	No	No	No	No	No	No	No	No	1	1	1	0	0	1	0	1	1	1	1	1	Yes	1	1	Yes	Yes	1	Yes	1	Yes	1
53	50	Female	Mertsham	Rural	Kanglung	Trashigang	No education	Farmer	Yes	Yes	No	No	No	No	Yes	No	No	Yes	No	No	No	No	No	No	No	No	No	1	1	1	0	1	1	1	1	1	1	1	1	Yes	0	0	Yes	Yes	0	No	0	Yes	1
54	40	Female	Mertsham	Rural	Kanglung	Trashigang	No education	Farmer	Yes	Yes	No	No	Yes	Yes	Yes	No	Yes	Yes	Yes	No	No	Yes	No	No	Yes	No	No	1	1	1	0	1	1	1	1	1	1	1	1	Yes	0	0	Yes	Yes	1	Yes	0	Yes	1
55	48	Female	Mertsham	Rural	Kanglung	Trashigang	Lower secondary	Govt. employee	Yes	Yes	No	No	No	No	Yes	No	No	Yes	No	No	No	No	No	No	No	No	No	1	1	1	1	1	0	1	1	1	1	1	1	Yes	0	0	Yes	Yes	0	No	0	Yes	1
56	51	Male	Mertsham	Rural	Kanglung	Trashigang	No education	Farmer	Yes	Yes	No	No	No	No	Yes	No	No	Yes	No	No	No	Yes	Yes	No	Yes	No	No	1	1	1	0	1	0	1	1	1	1	1	1	Yes	0	0	Yes	Yes	1	Yes	0	Yes	1
57	71	Male	Namla	Rural	Kanglung	Trashigang	Buddhist studies	Farmer	Yes	No
58	52	Female	Pangthang	Rural	Kanglung	Trashigang	No education	Farmer	No	Yes	No	No	Yes	No	No	No	No	Yes	No	No	No	No	No	No	No	No	No	1	1	1	0	1	1	1	1	1	1	1	1	Yes	0	0	Yes	Yes	0	No	0	Yes	1
59	73	Male	Pangthang	Rural	Kanglung	Trashigang	No education	Farmer	No	Yes	No	No	Yes	No	No	No	No	No	No	No	Yes	No	No	No	No	No	No	1	1	1	0	1	1	0	1	1	1	1	1	Yes	0	0	Yes	Yes	1	No	0	Yes	1
60	34	Male	Pangthang	Rural	Kanglung	Trashigang	No education	Private sector	Yes	Yes	No	No	Yes	No	Yes	No	No	Yes	No	No	No	No	No	No	No	No	No	1	1	1	0	1	1	1	1	1	1	1	1	Yes	0	0	Yes	Yes	1	Yes	0	Yes	1
61	37	Female	Pangthang	Rural	Kanglung	Trashigang	No education	Farmer	Yes	Yes	No	No	No	No	No	No	No	Yes	No	No	No	Yes	No	No	No	No	No	1	1	1	0	1	1	0	1	1	1	1	1	Not sure	0	0	Yes	Yes	1	No	1	No	1
62	47	Male	Pangthang	Rural	Kanglung	Trashigang	NFE	Farmer	Yes	Yes	No	No	Yes	No	Yes	No	No	Yes	No	No	No	Yes	Yes	No	No	No	No	1	1	1	0	1	1	1	1	1	1	1	1	Yes	0	0	Yes	Yes	1	No	0	Yes	1
63	73	Male	Pangthang	Rural	Kanglung	Trashigang	No education	Farmer	No	Yes	No	No	Yes	No	Yes	No	No	Yes	No	No	No	Yes	Yes	No	No	No	No	1	1	1	0	1	1	0	1	1	1	1	1	Yes	0	0	Yes	Yes	1	No	1	Yes	1
64	73	Male	Pangthang	Rural	Kanglung	Trashigang	No education	Farmer	Yes	Yes	No	No	Yes	No	No	No	No	No	No	No	Yes	No	No	No	No	No	No	1	1	1	0	1	1	0	1	1	1	1	1	Yes	0	0	Yes	Yes	1	Yes	0	Yes	1
65	39	Female	Pangthang	Rural	Kanglung	Trashigang	No education	Farmer	Yes	Yes	No	No	Yes	Yes	Yes	No	No	Yes	No	No	No	No	No	No	No	No	No	1	1	1	0	0	0	0	1	1	1	1	1	Yes	0	0	Yes	Yes	1	No	0	Yes	1
66	72	Male	Pangthang	Rural	Kanglung	Trashigang	No education	Farmer	Yes	Yes	No	No	Yes	Yes	Yes	No	No	No	No	No	Yes	Yes	Yes	No	Yes	No	No	1	1	1	0	1	1	0	1	1	1	1	1	Yes	0	0	Yes	Yes	1	Yes	0	Yes	1
67	27	Female	Pangthang	Rural	Kanglung	Trashigang	Lower secondary	Farmer	Yes	Yes	No	No	Yes	No	No	No	No	Yes	No	No	No	Yes	No	No	Yes	No	No	1	1	0	0	0	1	1	1	1	1	1	1	Yes	0	0	Yes	Yes	0	Yes	0	Yes	1
68	74	Male	Pangthang	Rural	Kanglung	Trashigang	Primary level	Farmer	No	Yes	No	No	No	No	Yes	No	No	Yes	No	No	No	No	No	No	No	No	No	1	1	1	0	1	1	1	0	0	1	1	1	Yes	0	0	Yes	Yes	0	No	0	Yes	1
69	26	Female	Pangthang	Rural	Kanglung	Trashigang	Primary level	Farmer	Yes	Yes	No	No	Yes	No	No	No	No	Yes	No	No	No	No	No	No	No	No	No	1	1	1	0	0	0	0	0	0	1	1	1	Yes	1	1	Yes	Yes	0	No	0	Yes	1
70	50	Female	Pangthang	Rural	Kanglung	Trashigang	No education	Farmer	Yes	Yes	No	No	Yes	No	No	No	No	Yes	No	No	No	No	No	No	No	No	No	1	1	0	0	0	0	0	0	0	1	1	1	Yes	0	0	Yes	Yes	0	No	0	Yes	1
71	41	Female	Pangthang	Rural	Kanglung	Trashigang	No education	Farmer	Yes	Yes	No	No	Yes	No	No	No	No	Yes	No	No	No	No	No	No	No	No	No	1	1	1	0	1	0	1	0	0	1	1	1	Yes	0	0	Yes	Yes	0	No	0	Yes	1
72	60	Female	Pangthang	Rural	Kanglung	Trashigang	No education	Farmer	Yes	Yes	No	No	Yes	No	Yes	No	No	Yes	No	No	No	No	No	No	No	No	No	1	1	1	0	1	1	1	1	1	1	1	1	Yes	0	1	Yes	Yes	0	No	0	Yes	1
73	43	Female	Pangthang	Rural	Kanglung	Trashigang	No education	Farmer	Yes	Yes	No	No	Yes	No	No	No	No	Yes	No	No	No	Yes	No	No	Yes	No	No	1	1	0	0	1	1	1	1	1	1	1	1	Yes	1	0	Yes	Yes	0	Yes	0	Yes	1
74	60	Male	Pangthang	Rural	Kanglung	Trashigang	No education	Farmer	Yes	Yes	No	No	Yes	No	No	No	No	Yes	No	No	No	No	No	No	No	No	No	1	1	1	0	1	1	1	0	0	1	1	1	Yes	1	1	Yes	Yes	0	No	0	No	1
75	43	Female	Pangthang	Rural	Kanglung	Trashigang	No education	Farmer	Yes	Yes	No	No	Yes	No	Yes	No	No	Yes	No	Yes	No	No	No	No	No	No	No	1	1	0	0	0	0	0	0	0	1	1	1	Yes	0	0	Yes	Yes	0	No	0	Yes	1
76	66	Female	Pangthang	Rural	Kanglung	Trashigang	No education	Farmer	No	Yes	No	No	No	No	Yes	No	No	Yes	No	No	No	No	No	No	No	No	No	1	0	1	0	0	1	1	1	1	1	1	1	Yes	0	0	Yes	Yes	0	No	0	Yes	1
77	52	Female	Pangthang	Rural	Kanglung	Trashigang	NFE	House wife	Yes	Yes	No	No	Yes	No	Yes	No	No	Yes	No	No	No	No	No	No	No	No	No	1	1	1	0	1	1	0	1	1	1	1	1	Yes	1	0	Yes	Yes	0	No	0	Yes	1
78	56	Male	Pangthang	Rural	Kanglung	Trashigang	No education	Farmer	Yes	Yes	No	No	Yes	Yes	Yes	No	No	Yes	No	No	No	Yes	Yes	No	No	No	No	1	1	1	0	1	1	1	1	1	1	1	1	Yes	0	0	Yes	Yes	1	No	0	Yes	1
79	56	Male	Pangthang	Rural	Kanglung	Trashigang	NFE	Farmer	No	Yes	No	No	No	No	Yes	No	No	No	No	No	Yes	Yes	Yes	No	Yes	No	No	1	1	1	0	1	1	0	1	1	1	1	1	Yes	0	0	Yes	Yes	1	Yes	0	Yes	1
80	40	Male	Pangthang	Rural	Kanglung	Trashigang	NFE	Farmer	Yes	Yes	No	No	Yes	No	No	No	No	Yes	No	No	No	Yes	No	No	Yes	No	No	1	1	0	0	0	0	0	0	0	1	1	0	Not sure	0	0	Not sure	Yes	1	Yes	1	Yes	1
81	43	Female	Pangthang	Rural	Kanglung	Trashigang	NFE	Farmer	Yes	Yes	Yes	No	No	No	No	No	No	Yes	No	No	No	Yes	Yes	Yes	Yes	No	No	1	1	1	1	1	1	0	1	1	1	0	1	Yes	0	0	Yes	Yes	1	Yes	1	Yes	1
82	37	Female	Retshadung	Rural	Kanglung	Trashigang	No education	Farmer	Yes	Yes	No	No	Yes	Yes	No	No	No	Yes	No	No	No	No	No	No	No	No	No	0	0	0	0	0	0	0	0	0	1	1	1	Yes	0	0	Yes	Yes	0	No	1	No	0
83	70	Female	Retshadung	Rural	Kanglung	Trashigang	No education	Farmer	Yes	No
84	45	Male	Retshadung	Rural	Kanglung	Trashigang	NFE	Farmer	Yes	Yes	No	No	Yes	No	No	No	No	Yes	Yes	No	No	No	No	No	No	No	No	1	0	0	0	0	0	0	0	0	1	0	1	Yes	0	0	Yes	Not sure	1	Yes	1	Yes	0
85	62	Female	Retshadung	Rural	Kanglung	Trashigang	No education	Farmer	Yes	No
86	32	Female	Retshadung	Rural	Kanglung	Trashigang	NFE	Farmer	Yes	Yes	No	No	Yes	Yes	No	No	No	Yes	No	No	No	No	No	No	No	No	No	1	1	0	0	0	0	0	0	0	0	0	0	Not sure	0	0	Not sure	Not sure	0	No	1	No	0
87	32	Male	Retshadung	Rural	Kanglung	Trashigang	Primary level	Others	Yes	Yes	No	No	Yes	No	No	No	No	Yes	No	No	No	No	No	No	No	No	No	1	1	1	0	0	0	0	0	0	0	0	0	Not sure	0	0	Not sure	Not sure	1	Yes	1	Yes	1
88	57	Male	Retshadung	Rural	Kanglung	Trashigang	No education	Farmer	Yes	Yes	No	No	Yes	No	No	No	No	Yes	No	No	No	Yes	Yes	No	No	No	No	1	1	1	0	0	0	0	0	0	0	0	1	Yes	0	0	Yes	Not sure	1	Yes	1	Yes	0
89	39	Male	Retshadung	Rural	Kanglung	Trashigang	NFE	Farmer	Yes	Yes	No	No	Yes	No	No	No	No	Yes	No	No	No	No	No	No	No	No	No	0	0	0	0	0	0	0	0	0	0	0	0	Not sure	0	0	Not sure	Not sure	0	No	1	No	0
90	35	Female	Retshadung	Rural	Kanglung	Trashigang	NFE	Farmer	Yes	Yes	No	No	Yes	Yes	Yes	No	Yes	Yes	No	No	No	Yes	Yes	No	Yes	No	No	1	1	1	0	1	1	1	1	1	1	1	1	Yes	0	0	Yes	Yes	1	No	0	Yes	1
91	23	Female	Retshadung	Rural	Kanglung	Trashigang	NFE	Farmer	No	No
92	25	Female	Retshadung	Rural	Kanglung	Trashigang	No education	Farmer	Yes	No
93	23	Female	Retshadung	Rural	Kanglung	Trashigang	Primary level	Farmer	No	No
94	50	Female	Retshadung	Rural	Kanglung	Trashigang	No education	Farmer	Yes	Yes	No	No	No	No	No	No	No	Yes	No	No	No	Yes	No	No	Yes	No	No	1	1	1	0	1	1	1	1	1	0	0	0	Not sure	0	0	Not sure	Not sure	0	No	0	Yes	1
95	43	Female	Retshadung	Rural	Kanglung	Trashigang	No education	Farmer	Yes	Yes	No	No	Yes	Yes	Yes	No	No	Yes	No	No	No	No	No	No	No	No	No	1	1	1	0	1	1	1	1	1	1	1	1	Yes	0	0	Yes	Yes	0	No	0	Yes	1
96	30	Female	Retshadung	Rural	Kanglung	Trashigang	Lower secondary	Farmer	Yes	Yes	No	Yes	No	No	Yes	No	No	Yes	No	No	No	No	No	No	No	No	No	1	0	0	0	0	0	0	0	0	1	1	1	Yes	0	0	Yes	Yes	1	Yes	0	Yes	1
97	29	Female	Retshadung	Rural	Kanglung	Trashigang	NFE	Farmer	Yes	Yes	No	No	No	No	Yes	No	No	Yes	No	No	No	No	No	No	No	No	No	1	1	1	0	1	1	1	1	1	1	1	1	Yes	0	0	Yes	Yes	0	Yes	0	Yes	1
98	24	Female	Retshadung	Rural	Kanglung	Trashigang	NFE	Business	Yes	Yes	No	No	Yes	Yes	Yes	No	No	Yes	No	No	No	No	No	No	No	No	No	1	1	1	0	1	1	1	1	1	1	1	1	Yes	0	0	Yes	Yes	0	No	1	No	1
99	29	Female	Retshadung	Rural	Kanglung	Trashigang	NFE	Farmer	Yes	Yes	No	No	No	Yes	No	No	No	Yes	No	No	No	No	No	No	No	No	No	1	1	1	0	0	0	0	0	0	0	0	0	Not sure	0	0	Not sure	Yes	1	No	1	Yes	0
100	32	Female	Retshadung	Rural	Kanglung	Trashigang	NFE	Farmer	Yes	Yes	No	No	Yes	No	No	No	No	Yes	No	No	No	Yes	Yes	No	No	No	No	1	1	0	0	0	0	0	0	0	0	0	0	Not sure	0	0	Yes	Yes	1	No	0	No	0
101	40	Female	Retshadung	Rural	Kanglung	Trashigang	No education	Farmer	Yes	Yes	No	No	Yes	No	No	No	No	Yes	No	No	No	No	No	No	No	No	No	1	1	0	0	0	0	0	0	0	0	0	0	Not sure	0	0	Not sure	Not sure	1	No	1	Yes	1
102	49	Female	Retshadung	Rural	Kanglung	Trashigang	No education	Farmer	Yes	Yes	No	No	Yes	No	No	No	No	Yes	No	No	No	No	No	No	No	No	No	1	1	1	0	1	1	1	1	1	1	1	1	Yes	0	0	Yes	Yes	1	Yes	0	Yes	1
103	50	Male	Retshadung	Rural	Kanglung	Trashigang	No education	Farmer	Yes	Yes	No	No	Yes	No	No	No	No	Yes	No	No	No	No	No	No	No	No	No	1	1	1	0	1	1	1	1	1	1	1	1	Yes	0	0	Yes	Yes	0	No	0	Yes	1
104	48	Female	Retshadung	Rural	Kanglung	Trashigang	No education	Farmer	Yes	Yes	No	No	No	No	Yes	No	No	Yes	No	No	No	Yes	No	No	Yes	No	No	1	1	1	0	1	1	1	1	1	1	1	1	Yes	0	0	Yes	Yes	1	Yes	0	Yes	0
105	59	Male	Retshadung	Rural	Kanglung	Trashigang	No education	Farmer	Yes	Yes	No	No	Yes	No	No	No	No	Yes	No	No	No	No	No	No	No	No	No	1	1	1	0	1	1	1	1	1	1	1	1	Yes	0	0	Yes	Yes	1	Yes	0	Yes	1
106	49	Male	Retshadung	Rural	Kanglung	Trashigang	Buddhist studies	Business	Yes	Yes	No	Yes	Yes	No	No	No	No	Yes	No	No	No	Yes	Yes	No	Yes	No	No	1	1	0	0	0	0	0	0	0	1	0	0	Not sure	0	0	Not sure	Not sure	1	Yes	1	Yes	1
107	67	Male	Retshadung	Rural	Kanglung	Trashigang	No education	Farmer	Yes	Yes	No	No	Yes	No	No	No	No	Yes	No	No	No	Yes	Yes	No	No	No	No	1	1	0	1	0	0	0	0	0	0	1	0	Not sure	0	0	Not sure	Not sure	1	Yes	1	Yes	0
108	73	Female	Retshadung	Rural	Kanglung	Trashigang	No education	Farmer	No	Yes	Yes	No	No	No	No	No	No	Yes	No	No	No	No	No	No	No	No	No	1	1	1	0	0	0	0	0	0	1	1	1	Yes	0	1	Yes	Yes	0	No	1	Yes	1
109	48	Female	Retshadung	Rural	Kanglung	Trashigang	No education	Farmer	Yes	Yes	No	No	Yes	No	No	No	No	Yes	No	No	No	Yes	Yes	No	No	No	No	1	1	1	0	0	0	0	1	0	1	1	1	Yes	1	1	Yes	Yes	1	Yes	0	Yes	1
110	46	Female	Retshadung	Rural	Kanglung	Trashigang	No education	Farmer	No	Yes	No	No	Yes	No	No	No	No	Yes	No	No	No	No	No	No	No	No	No	1	1	1	0	0	0	0	0	0	1	1	1	Yes	0	1	Yes	Yes	0	No	0	Yes	1
111	53	Female	Retshadung	Rural	Kanglung	Trashigang	No education	Farmer	No	No
112	47	Female	Retshadung	Rural	Kanglung	Trashigang	NFE	Farmer	Yes	Yes	No	No	No	Yes	No	No	No	Yes	No	No	No	Yes	Yes	No	No	No	No	1	1	1	1	0	0	0	0	0	1	1	1	Yes	0	1	Yes	Yes	1	Yes	1	Yes	1
113	46	Female	Retshadung	Rural	Kanglung	Trashigang	No education	Farmer	No	No
114	52	Female	Retshadung	Rural	Kanglung	Trashigang	No education	Farmer	Yes	Yes	No	No	No	No	Yes	No	No	Yes	No	No	No	No	Yes	No	No	No	No	1	1	1	0	1	0	0	0	0	1	1	1	Yes	0	1	Yes	Yes	1	Yes	0	Yes	1
115	48	Female	Retshadung	Rural	Kanglung	Trashigang	No education	Farmer	Yes	Yes	No	No	Yes	No	No	No	No	Yes	No	No	No	No	Yes	Yes	Yes	No	No	1	1	1	0	1	0	0	1	1	1	1	1	Yes	0	1	Yes	Not sure	1	Yes	1	Yes	1
116	42	Female	Retshadung	Rural	Kanglung	Trashigang	NFE	Farmer	Yes	Yes	No	No	No	No	Yes	No	No	Yes	No	No	No	No	Yes	Yes	Yes	No	No	1	1	1	0	0	0	0	1	1	1	1	1	Not sure	0	1	Yes	Not sure	1	Yes	1	Yes	1
117	55	Female	Retshadung	Rural	Kanglung	Trashigang	NFE	Farmer	No	Yes	No	No	No	No	Yes	No	No	Yes	No	No	No	No	No	No	No	No	No	1	1	1	0	0	0	0	0	0	1	1	1	Yes	0	1	Yes	Yes	0	No	1	Yes	1
118	25	Female	Retshadung	Rural	Kanglung	Trashigang	NFE	Farmer	Yes	Yes	No	No	Yes	Yes	No	No	Yes	Yes	No	No	No	Yes	Yes	No	No	No	No	1	1	1	0	1	1	1	1	1	1	1	1	Yes	0	0	Yes	Yes	1	No	0	Yes	1
119	43	Male	Retshadung	Rural	Kanglung	Trashigang	Higher secondary	Farmer	Yes	Yes	Yes	Yes	Yes	Yes	Yes	Yes	Yes	Yes	No	No	No	Yes	Yes	No	No	No	No	1	1	1	0	1	1	1	0	0	1	1	1	Yes	0	0	Yes	Yes	1	No	0	Yes	1
120	42	Female	Retshadung	Rural	Kanglung	Trashigang	No education	Farmer	Yes	Yes	No	No	No	No	Yes	No	No	Yes	No	No	No	Yes	No	No	Yes	No	No	1	1	1	0	0	0	1	1	1	1	1	1	Yes	0	0	Yes	Yes	1	Yes	0	Yes	1
121	49	Female	Retshadung	Rural	Kanglung	Trashigang	No education	Farmer	Yes	Yes	No	No	No	No	Yes	No	No	Yes	No	No	No	No	No	No	No	No	No	1	1	1	0	0	0	0	0	0	1	1	1	Yes	0	0	Yes	Yes	1	No	0	Yes	1
122	59	Male	Retshadung	Rural	Kanglung	Trashigang	Primary level	Farmer	No	No
123	23	Female	Retshadung	Rural	Kanglung	Trashigang	Lower secondary	Farmer	Yes	Yes	No	No	No	Yes	No	No	No	Yes	No	No	No	Yes	No	No	Yes	No	No	1	0	0	0	0	0	0	0	0	0	0	0	Not sure	1	0	Not sure	Not sure	1	Yes	0	No	1
124	79	Male	Retshadung	Rural	Kanglung	Trashigang	NFE	Farmer	No	No
125	25	Female	Retshadung	Rural	Kanglung	Trashigang	Primary level	Farmer	No	No
126	39	Female	Retshadung	Rural	Kanglung	Trashigang	No education	Farmer	Yes	No
127	42	Female	Retshadung	Rural	Kanglung	Trashigang	No education	Farmer	Yes	Yes	No	No	No	No	No	No	No	Yes	No	No	No	No	No	No	No	No	No	1	1	1	0	0	0	0	0	0	0	0	0	Not sure	0	0	Not sure	Yes	0	No	1	Yes	1
128	36	Female	Retshadung	Rural	Kanglung	Trashigang	NFE	Farmer	Yes	Yes	No	No	Yes	No	No	No	No	Yes	No	No	No	No	No	No	No	No	No	1	1	1	0	1	0	0	0	0	1	1	1	Yes	1	0	Yes	Yes	0	No	0	Yes	1
129	59	Female	Retshadung	Rural	Kanglung	Trashigang	No education	Farmer	Yes	Yes	No	No	No	Yes	No	No	No	Yes	No	No	No	Yes	Yes	No	No	No	No	1	1	1	0	0	0	0	1	1	1	1	1	Yes	0	1	Yes	Yes	1	No	1	Yes	1
130	65	Male	Retshadung	Rural	Kanglung	Trashigang	Buddhist studies	Farmer	No	Yes	No	No	No	No	Yes	No	No	Yes	No	No	No	Yes	Yes	Yes	Yes	No	No	1	1	1	0	1	1	0	1	1	1	1	1	Yes	0	0	Yes	Yes	1	Yes	0	Yes	1
131	60	Female	Retshadung	Rural	Kanglung	Trashigang	No education	Farmer	Yes	Yes	No	No	Yes	No	No	No	No	Yes	No	No	No	Yes	Yes	Yes	Yes	No	No	1	1	1	1	0	0	0	1	1	1	1	1	Yes	1	1	Yes	Not sure	1	Yes	1	Yes	1
132	33	Female	Rongthung	Rural	Kanglung	Trashigang	NFE	Farmer	Yes	Yes	No	No	Yes	No	Yes	No	No	Yes	No	No	No	No	No	No	No	No	No	1	1	0	0	0	0	0	0	0	1	1	1	Yes	1	1	Yes	Yes	1	Yes	0	Yes	1
133	70	Female	Rongthung	Rural	Kanglung	Trashigang	No education	Farmer	Yes	Yes	No	No	Yes	No	Yes	No	No	Yes	No	No	No	Yes	No	Yes	Yes	No	No	1	0	0	0	0	0	0	0	0	1	1	1	Yes	0	0	Yes	Yes	1	Yes	0	Yes	1
134	65	Female	Rongthung	Rural	Kanglung	Trashigang	No education	Farmer	Yes	Yes	No	No	Yes	No	No	No	Yes	Yes	No	No	No	Yes	Yes	No	Yes	No	No	1	0	0	0	0	0	0	0	0	1	1	1	Yes	0	0	Yes	Yes	1	Yes	0	Yes	1
135	39	Female	Rongthung	Rural	Kanglung	Trashigang	NFE	Farmer	Yes	Yes	No	No	Yes	No	Yes	No	No	Yes	No	No	No	Yes	No	No	Yes	No	No	1	1	1	0	0	0	0	0	0	1	1	1	Yes	1	1	Yes	Yes	1	Yes	0	Yes	1
136	29	Female	Rongthung	Rural	Kanglung	Trashigang	NFE	Farmer	Yes	No
137	49	Female	Rongthung	Rural	Kanglung	Trashigang	No education	Farmer	Yes	Yes	No	No	Yes	No	No	No	No	Yes	No	No	No	No	No	No	No	No	No	0	0	0	0	0	0	0	0	0	0	0	0	Not sure	0	0	Not sure	Not sure	0	No	1	No	1
138	50	Female	Rongthung	Rural	Kanglung	Trashigang	No education	Farmer	Yes	Yes	No	No	No	No	Yes	No	Yes	Yes	No	No	No	Yes	Yes	No	No	No	No	1	0	0	0	1	0	0	0	0	1	1	1	Yes	0	0	Yes	Yes	1	Yes	0	Yes	1
139	58	Female	Rongthung	Rural	Kanglung	Trashigang	No education	Farmer	Yes	Yes	No	No	No	No	Yes	No	Yes	Yes	No	No	No	No	No	No	No	No	No	1	1	1	0	1	1	1	1	1	1	1	1	Yes	0	0	Yes	Yes	1	Yes	0	Yes	1
140	43	Male	Rongthung	Rural	Kanglung	Trashigang	Primary level	Farmer	Yes	Yes	No	No	Yes	Yes	Yes	No	No	Yes	No	No	No	Yes	Yes	No	Yes	No	No	1	1	1	0	1	1	0	1	1	1	1	1	Yes	0	0	Yes	Yes	1	Yes	0	Yes	1
141	33	Female	Rongthung	Rural	Kanglung	Trashigang	Primary level	House wife	Yes	Yes	No	No	No	No	Yes	No	No	Yes	No	No	No	No	No	No	No	No	No	1	1	1	0	1	1	1	1	1	1	1	1	Yes	0	0	Yes	Yes	1	No	0	Yes	1
142	44	Female	Rongthung	Rural	Kanglung	Trashigang	No education	Farmer	Yes	Yes	No	No	No	No	Yes	No	No	Yes	No	No	No	No	No	No	No	No	No	1	1	1	0	1	1	1	1	1	1	1	1	Yes	0	0	Yes	Yes	1	No	0	Yes	1
143	32	Female	Rongthung	Rural	Kanglung	Trashigang	No education	Farmer	Yes	Yes	No	No	Yes	No	No	No	No	Yes	No	No	No	No	No	No	No	No	No	1	1	1	0	1	1	1	1	1	1	0	1	Yes	1	0	Yes	Yes	1	No	0	Yes	1
144	41	Female	Rongthung	Rural	Kanglung	Trashigang	No education	Farmer	Yes	Yes	No	No	No	Yes	No	No	No	Yes	No	No	No	No	No	No	No	No	No	1	1	1	0	1	1	1	1	1	1	1	1	Yes	0	0	Yes	Yes	0	No	0	Yes	1
145	36	Female	Rongthung	Rural	Kanglung	Trashigang	NFE	Farmer	Yes	Yes	No	No	Yes	No	No	No	No	Yes	No	No	No	Yes	Yes	No	Yes	No	No	1	1	1	0	1	1	1	1	1	1	1	1	Yes	0	0	Yes	Yes	1	Yes	0	Yes	1
146	27	Female	Rongthung	Rural	Kanglung	Trashigang	No education	Farmer	Yes	Yes	No	No	Yes	No	No	No	No	Yes	No	No	No	No	No	No	No	No	No	1	1	1	0	0	0	0	1	1	1	1	1	Yes	0	0	Yes	Yes	0	No	1	Yes	1
147	50	Female	Rongthung	Rural	Kanglung	Trashigang	No education	Farmer	Yes	Yes	No	No	Yes	No	No	No	No	Yes	No	No	No	Yes	Yes	No	Yes	No	No	1	1	1	0	1	1	1	1	1	1	1	1	Not sure	0	0	Yes	Yes	1	Yes	0	Yes	1
148	22	Female	Rongthung	Rural	Kanglung	Trashigang	Higher secondary	Business	Yes	Yes	No	Yes	Yes	No	Yes	Yes	No	Yes	Yes	Yes	Yes	Yes	Yes	No	Yes	No	No	1	1	1	0	1	1	1	1	1	1	1	1	Yes	0	0	Yes	Yes	1	Yes	0	Yes	1
149	50	Female	Rongthung	Rural	Kanglung	Trashigang	No education	Farmer	Yes	Yes	No	No	Yes	No	No	No	No	Yes	No	No	No	Yes	Yes	No	Yes	No	No	1	1	1	0	0	0	1	1	1	1	1	1	Yes	0	0	Yes	Yes	1	Yes	0	Yes	1
150	67	Female	Rongthung	Rural	Kanglung	Trashigang	No education	Farmer	Yes	Yes	No	No	Yes	No	No	No	No	Yes	No	No	No	Yes	Yes	No	Yes	No	No	1	1	1	0	1	0	1	1	1	1	1	1	Yes	0	0	Yes	Yes	1	Yes	0	Yes	1
151	45	Female	Rongthung	Rural	Kanglung	Trashigang	NFE	Farmer	Yes	Yes	No	No	Yes	No	No	No	No	Yes	No	No	No	Yes	Yes	No	Yes	No	No	1	1	1	0	0	1	0	0	0	1	1	1	Yes	0	0	Yes	Yes	1	Yes	1	No	1
152	26	Female	Rongthung	Rural	Kanglung	Trashigang	No education	Farmer	No	Yes	No	No	Yes	No	No	No	No	Yes	No	No	No	No	No	No	No	No	No	1	0	1	0	1	0	0	0	0	1	1	1	Yes	0	0	Yes	Yes	0	No	0	No	0
153	60	Male	Rongthung	Rural	Kanglung	Trashigang	No education	Farmer	No	Yes	No	No	Yes	No	No	No	No	Yes	Yes	No	No	Yes	No	No	Yes	No	No	1	1	1	0	1	1	1	1	1	1	1	1	Yes	0	0	Yes	Yes	1	Yes	0	No	1
154	28	Female	Rongthung	Rural	Kanglung	Trashigang	No education	Farmer	Yes	No
155	50	Female	Rongthung	Rural	Kanglung	Trashigang	No education	Farmer	No	Yes	No	No	Yes	No	Yes	No	No	Yes	No	No	No	No	No	No	No	No	No	1	1	1	0	1	1	1	1	1	1	1	1	Yes	0	0	Yes	Yes	1	Yes	0	Yes	1
156	50	Male	Rongthung	Rural	Kanglung	Trashigang	NFE	Farmer	Yes	Yes	No	No	No	Yes	No	No	No	Yes	Yes	No	No	Yes	Yes	Yes	No	Yes	No	1	1	1	0	1	1	1	0	0	1	1	1	Yes	0	0	Yes	Yes	1	Yes	1	Yes	1
157	60	Female	Rongthung	Rural	Kanglung	Trashigang	No education	Farmer	Yes	Yes	No	No	No	No	Yes	No	Yes	No	No	No	Yes	No	No	No	No	No	No	1	1	1	0	1	0	0	0	0	1	1	1	Yes	0	0	Yes	Yes	0	No	0	Yes	1
158	59	Female	Rongthung	Rural	Kanglung	Trashigang	NFE	Farmer	Yes	Yes	No	No	No	No	Yes	No	No	Yes	No	No	No	No	No	No	No	No	No	1	1	1	0	1	0	1	1	1	1	1	1	Yes	0	0	Yes	Yes	0	No	0	Yes	1
159	50	Male	Rongthung	Rural	Kanglung	Trashigang	No education	Farmer	Yes	Yes	No	Yes	Yes	No	No	No	No	Yes	Yes	No	No	Yes	Yes	No	No	No	No	1	1	1	0	0	0	0	0	0	0	0	0	No	1	1	Yes	Yes	1	Yes	0	Yes	1
160	38	Male	Thragom	Rural	Kanglung	Trashigang	No education	Farmer	Yes	Yes	No	No	Yes	No	No	No	No	Yes	No	No	No	No	No	No	No	No	No	1	1	1	0	1	1	1	1	1	1	1	1	Yes	1	0	Yes	Yes	1	Yes	1	Yes	1
161	60	Male	Thragom	Rural	Kanglung	Trashigang	No education	Farmer	No	Yes	No	Yes	No	No	No	No	No	Yes	No	No	No	No	No	No	No	No	No	1	0	0	0	0	0	0	0	0	0	0	0	Not sure	0	0	Not sure	Not sure	1	Yes	0	No	0
162	31	Male	Thragom	Rural	Kanglung	Trashigang	Lower secondary	Farmer	Yes	No
163	65	Male	Thragom	Rural	Kanglung	Trashigang	No education	Farmer	No	Yes	No	No	Yes	No	No	No	No	No	No	No	No	No	No	No	No	No	No	0	0	0	1	0	0	0	0	0	0	0	0	Not sure	0	0	Not sure	Not sure	1	Yes	0	Yes	0
164	47	Male	Thragom	Rural	Kanglung	Trashigang	No education	Farmer	Yes	Yes	No	No	Yes	No	No	No	No	Yes	No	No	No	No	No	No	No	No	No	1	0	1	0	0	0	0	1	0	0	0	0	Not sure	0	0	Not sure	Not sure	1	Yes	0	Yes	1
165	47	Female	Thragom	Rural	Kanglung	Trashigang	No education	Farmer	No	Yes	No	Yes	No	No	No	No	No	Yes	No	No	No	Yes	Yes	No	No	No	No	1	0	1	0	0	0	0	1	0	1	0	0	Not sure	1	0	Yes	Yes	1	Yes	0	No	1
166	51	Female	Thragom	Rural	Kanglung	Trashigang	No education	Farmer	Yes	Yes	No	No	Yes	No	No	No	No	Yes	No	No	No	No	No	No	No	No	No	1	1	1	0	0	0	0	0	1	0	0	0	Not sure	0	0	Not sure	Not sure	1	Yes	1	No	0
167	76	Male	Thragom	Rural	Kanglung	Trashigang	No education	Farmer	Yes	Yes	No	No	Yes	No	No	No	No	Yes	No	No	No	No	No	No	No	No	No	1	0	0	0	0	0	0	0	0	0	0	0	Not sure	0	0	Not sure	Not sure	1	No	0	Yes	1
168	25	Female	Thragom	Rural	Kanglung	Trashigang	Primary level	Farmer	No	Yes	No	Yes	No	No	No	No	No	Yes	No	No	No	Yes	Yes	No	No	No	No	1	1	1	0	0	0	0	1	1	1	1	1	Not sure	1	0	Yes	Yes	1	Yes	0	Yes	1
169	60	Male	Thragom	Rural	Kanglung	Trashigang	No education	Farmer	Yes	Yes	No	No	Yes	No	No	No	No	Yes	No	No	No	Yes	Yes	No	No	No	No	1	1	1	0	1	1	1	1	1	1	1	1	Not sure	1	0	Not sure	Yes	1	Yes	1	Yes	1
170	65	Male	Thragom	Rural	Kanglung	Trashigang	No education	Farmer	Yes	Yes	No	No	Yes	No	No	No	No	Yes	No	No	No	Yes	Yes	No	No	No	No	1	1	1	0	0	0	1	1	1	1	1	1	Yes	1	0	Yes	Yes	1	Yes	0	Yes	1
171	61	Female	Thragom	Rural	Kanglung	Trashigang	No education	Farmer	No	Yes	No	No	No	No	No	No	Yes	Yes	Yes	No	No	No	No	No	No	No	No	1	1	1	0	1	0	0	1	1	1	1	1	Yes	0	0	Not sure	Not sure	0	No	1	Yes	1
172	26	Male	Thragom	Rural	Kanglung	Trashigang	NFE	Farmer	No	No
173	45	Female	Thragom	Rural	Kanglung	Trashigang	NFE	Farmer	Yes	No
174	41	Male	Thragom	Rural	Kanglung	Trashigang	Higher secondary	Govt. employee	Yes	Yes	No	No	No	No	Yes	Yes	Yes	Yes	No	No	No	Yes	Yes	No	No	No	No	1	1	1	1	1	1	0	1	1	1	1	1	Yes	0	0	Yes	Yes	1	Yes	1	Yes	1
175	42	Female	Thragom	Rural	Kanglung	Trashigang	No education	Farmer	Yes	Yes	No	No	Yes	No	No	No	No	Yes	No	No	No	No	No	No	No	No	No	1	1	1	0	0	0	0	1	1	1	1	1	Yes	1	1	Yes	Yes	1	Yes	1	Yes	1
176	60	Female	Thragom	Rural	Kanglung	Trashigang	No education	Farmer	No	Yes	No	No	No	No	Yes	No	No	Yes	No	No	No	No	No	No	No	No	No	1	1	0	0	0	0	0	1	1	1	0	1	Yes	0	0	Yes	Yes	1	Yes	1	Yes	1
177	72	Female	Thragom	Rural	Kanglung	Trashigang	No education	Farmer	No	Yes	No	No	No	No	Yes	No	No	Yes	No	No	No	Yes	Yes	No	Yes	Yes	No	1	1	1	1	1	1	0	1	1	1	1	1	Yes	1	0	Not sure	Yes	1	Yes	1	Yes	1
178	71	Male	Yonphupam	Rural	Kanglung	Trashigang	No education	Farmer	Yes	Yes	No	No	Yes	No	No	No	No	Yes	No	No	No	Yes	Yes	No	No	No	No	1	1	0	0	0	0	0	0	0	1	1	1	Yes	0	0	Yes	Yes	1	No	0	Yes	1
179	19	Female	Yonphupam	Rural	Kanglung	Trashigang	Lower secondary	Others	No	Yes	No	No	No	No	Yes	No	No	Yes	No	No	No	Yes	Yes	No	No	No	No	1	1	1	0	1	1	0	0	1	0	0	1	Yes	0	0	Yes	Yes	1	No	1	Yes	1
180	42	Male	Yonphupam	Rural	Kanglung	Trashigang	No education	Farmer	Yes	Yes	No	No	No	No	Yes	No	No	Yes	No	No	No	Yes	Yes	No	No	No	No	1	0	1	0	0	0	0	0	0	0	0	1	Yes	1	1	Yes	Yes	1	Yes	1	Yes	1
181	18	Female	Yonphupam	Rural	Kanglung	Trashigang	Primary level	Farmer	No	Yes	No	No	No	No	Yes	No	No	Yes	No	No	No	Yes	Yes	No	No	No	No	1	1	1	0	0	0	0	0	0	1	0	1	Yes	0	0	Yes	Yes	1	No	0	Yes	1
182	55	Female	Yonphupam	Rural	Kanglung	Trashigang	NFE	Farmer	Yes	Yes	No	Yes	No	No	Yes	No	No	Yes	Yes	No	No	Yes	Yes	No	No	No	No	1	1	0	0	0	0	0	1	1	0	0	0	Not sure	0	0	Not sure	Yes	1	No	1	Yes	0
183	40	Female	Yonphupam	Rural	Kanglung	Trashigang	No education	Farmer	Yes	Yes	No	No	Yes	No	Yes	No	No	Yes	No	No	No	Yes	Yes	No	No	No	No	1	1	1	0	0	1	0	0	1	1	0	1	Yes	0	0	Not sure	Not sure	1	Yes	0	No	1
184	84	Female	Yonphupam	Rural	Kanglung	Trashigang	No education	Farmer	Yes	No
185	49	Male	Yonphupam	Rural	Kanglung	Trashigang	NFE	Farmer	No	Yes	No	Yes	No	No	No	No	No	Yes	Yes	No	No	Yes	Yes	No	No	No	No	1	1	1	0	0	0	0	1	1	0	0	1	Yes	0	0	Yes	Yes	1	No	1	Yes	1
186	53	Female	Yonphupam	Rural	Kanglung	Trashigang	No education	Farmer	No	Yes	No	No	No	No	No	No	No	Yes	No	No	No	Yes	Yes	No	Yes	No	No	1	1	1	0	1	1	0	1	1	1	1	1	Yes	1	0	Yes	Yes	1	Yes	0	Yes	1
187	52	Female	Yonphupam	Rural	Kanglung	Trashigang	No education	Farmer	Yes	No
188	45	Male	Yonphupam	Rural	Kanglung	Trashigang	Buddhist studies	Others	Yes	Yes	No	No	Yes	Yes	No	No	No	Yes	No	No	No	Yes	Yes	No	No	No	No	1	1	1	0	1	1	0	1	1	1	1	1	Yes	0	0	Yes	Yes	1	Yes	0	Yes	1
189	36	Female	Yonphupam	Rural	Kanglung	Trashigang	Primary level	Farmer	No	Yes	No	No	Yes	No	No	No	No	Yes	No	No	No	No	Yes	No	No	No	No	1	1	1	0	0	1	0	1	1	1	1	1	Yes	0	0	Yes	Yes	1	Yes	0	Yes	1
190	50	Female	Yonphupam	Rural	Kanglung	Trashigang	No education	Business	Yes	Yes	No	No	No	No	Yes	No	No	Yes	No	No	No	Yes	Yes	No	No	No	No	1	1	1	0	1	0	0	0	0	1	1	0	Yes	1	0	Yes	Yes	1	Yes	0	Yes	1
191	66	Male	Yonphupam	Rural	Kanglung	Trashigang	Buddhist studies	Farmer	Yes	Yes	No	Yes	No	No	No	No	No	Yes	No	No	No	Yes	Yes	No	No	No	No	1	1	1	0	0	0	0	1	1	0	0	0	Not sure	0	0	Yes	Yes	1	No	1	Yes	1
192	26	Female	Yonphupam	Rural	Kanglung	Trashigang	No education	Farmer	Yes	Yes	No	No	Yes	No	Yes	No	No	Yes	No	No	No	No	No	No	No	No	No	1	1	1	0	1	1	0	0	0	1	1	1	Yes	0	0	Yes	Yes	1	Yes	0	Yes	1
193	44	Female	Yonphupam	Rural	Kanglung	Trashigang	No education	Farmer	Yes	Yes	No	No	No	No	No	No	Yes	Yes	No	No	No	No	No	No	No	No	No	1	1	1	0	0	1	1	1	1	1	1	1	Yes	0	0	Yes	Yes	0	No	0	Yes	1
194	34	Female	Yonphupam	Rural	Kanglung	Trashigang	NFE	Farmer	No	Yes	No	No	Yes	No	No	No	No	Yes	No	No	No	No	No	No	No	No	No	1	1	1	0	1	0	1	1	1	1	1	1	Yes	0	0	Yes	Yes	0	No	0	Yes	1
195	66	Male	Yonphupam	Rural	Kanglung	Trashigang	No education	Farmer	Yes	Yes	No	No	No	No	Yes	No	No	Yes	No	No	No	Yes	No	No	Yes	No	No	1	1	1	0	1	0	1	1	1	1	1	1	Yes	0	0	Yes	Yes	0	Yes	0	Yes	1
196	62	Female	Yonphupam	Rural	Kanglung	Trashigang	No education	Farmer	No	Yes	No	No	No	Yes	No	No	No	Yes	No	No	No	Yes	Yes	No	No	No	No	1	1	1	0	1	0	1	1	1	1	1	1	Yes	0	0	Yes	Yes	1	No	0	Yes	1
197	22	Female	Yonphupam	Rural	Kanglung	Trashigang	No education	Farmer	Yes	No
198	44	Male	Yonphupam	Rural	Kanglung	Trashigang	No education	Farmer	No	Yes	No	No	No	No	Yes	No	No	Yes	No	No	No	Yes	Yes	No	No	No	No	1	1	1	0	1	1	1	1	1	1	0	0	Not sure	0	0	Not sure	Not sure	1	Yes	1	Yes	0
199	53	Female	Yonphupam	Rural	Kanglung	Trashigang	No education	Farmer	No	Yes	No	No	Yes	No	No	No	No	No	No	No	Yes	No	No	No	No	No	No	1	1	1	0	1	1	1	1	1	1	1	1	Yes	0	0	Yes	Yes	0	No	0	Yes	1
200	36	Female	Yonphupam	Rural	Kanglung	Trashigang	NFE	Farmer	Yes	Yes	No	No	Yes	No	No	No	No	No	No	No	Yes	No	No	No	No	No	No	1	1	1	0	1	1	1	1	1	1	1	1	Yes	0	0	Yes	Yes	0	No	0	Yes	1
201	39	Male	Yonphupam	Rural	Kanglung	Trashigang	No education	Farmer	Yes	Yes	No	No	No	No	Yes	No	No	Yes	No	No	No	No	No	No	No	No	No	1	1	1	0	0	0	0	0	0	1	0	0	Yes	0	1	No	Yes	1	Yes	0	No	1
202	42	Female	Yonphupam	Rural	Kanglung	Trashigang	No education	Farmer	Yes	Yes	No	No	Yes	No	Yes	No	No	Yes	No	No	Yes	No	No	No	No	No	No	1	1	1	0	1	0	0	0	0	1	1	1	Yes	0	0	Yes	Yes	0	No	0	Yes	1
203	54	Male	Yonphupam	Rural	Kanglung	Trashigang	No education	Farmer	Yes	Yes	No	No	Yes	No	Yes	No	No	Yes	No	No	Yes	Yes	Yes	No	No	No	No	1	1	1	0	0	0	0	1	1	1	1	1	Yes	0	0	Yes	Yes	1	Yes	0	Yes	1
204	58	Male	Yonphupam	Rural	Kanglung	Trashigang	No education	Farmer	Yes	Yes	No	No	No	No	Yes	No	No	Yes	No	No	No	Yes	Yes	No	No	No	No	1	1	0	1	0	0	0	1	1	1	1	1	Yes	0	0	Yes	Yes	1	Yes	0	Yes	1
205	56	Male	Yonphupam	Rural	Kanglung	Trashigang	No education	Farmer	Yes	Yes	No	No	No	No	Yes	No	No	Yes	No	No	No	Yes	Yes	No	Yes	No	No	1	1	0	1	0	0	0	1	1	1	1	1	Yes	0	0	Yes	Yes	1	Yes	0	Yes	1
206	43	Female	Yonphupam	Rural	Kanglung	Trashigang	No education	Farmer	Yes	No
207	48	Female	Yonphupam	Rural	Kanglung	Trashigang	No education	Farmer	Yes	No
208	30	Female	Yonphupam	Rural	Kanglung	Trashigang	No education	Farmer	Yes	Yes	No	No	Yes	No	No	No	Yes	Yes	No	No	No	No	No	No	No	No	No	1	1	1	0	1	1	1	1	1	1	1	1	Yes	0	0	Yes	Yes	0	No	0	Yes	1
209	46	Male	Yonphupam	Rural	Kanglung	Trashigang	No education	Farmer	Yes	Yes	No	No	Yes	No	No	No	Yes	Yes	No	No	No	No	No	No	No	No	No	1	1	1	0	1	0	0	0	0	1	1	1	Yes	0	0	Yes	Yes	0	No	0	Yes	1
210	36	Male	Yonphupam	Rural	Kanglung	Trashigang	Buddhist studies	Farmer	Yes	Yes	No	No	No	No	Yes	No	No	Yes	Yes	No	No	Yes	Yes	No	No	No	No	1	1	1	0	1	0	0	0	0	1	1	1	Yes	0	0	Yes	Yes	1	No	0	Yes	1
211	22	Female	Yonphupam	Rural	Kanglung	Trashigang	NFE	Farmer	No	No
212	21	Female	Yonphupam	Rural	Kanglung	Trashigang	Higher secondary	Farmer	No	Yes	No	No	No	No	Yes	No	No	Yes	Yes	No	No	No	No	No	No	No	No	1	1	1	0	0	0	0	1	0	1	1	1	Yes	1	0	Yes	Yes	1	Yes	0	Yes	1
213	45	Female	Younphula	Rural	Kanglung	Trashigang	NFE	Farmer	Yes	Yes	No	No	No	No	No	No	Yes	Yes	Yes	No	No	No	No	No	No	No	No	1	1	1	0	0	0	0	0	0	1	1	1	Yes	0	0	Yes	Yes	1	No	0	Yes	1
214	33	Female	Younphula	Rural	Kanglung	Trashigang	NFE	Farmer	Yes	Yes	No	No	No	No	Yes	No	Yes	Yes	No	No	No	No	No	No	No	No	No	1	0	0	0	0	0	0	0	0	1	1	0	Not sure	0	0	Yes	Not sure	0	No	1	Yes	1
215	21	Female	Younphula	Rural	Kanglung	Trashigang	Primary level	Farmer	No	Yes	No	No	Yes	No	No	No	No	Yes	No	No	No	No	No	No	No	No	No	1	1	1	0	1	1	1	1	1	1	1	1	Yes	0	0	Yes	Yes	0	No	0	Yes	1
216	34	Female	Younphula	Rural	Kanglung	Trashigang	NFE	Farmer	Yes	Yes	No	No	No	No	Yes	No	No	Yes	No	No	No	No	No	No	No	No	No	1	1	1	0	0	0	0	0	0	1	0	0	Not sure	0	0	Not sure	Not sure	1	No	1	Yes	0
217	37	Female	Younphula	Rural	Kanglung	Trashigang	Lower secondary	Farmer	Yes	Yes	No	No	Yes	No	No	No	No	Yes	No	No	No	No	No	No	No	No	No	1	1	1	0	1	1	1	1	1	1	1	1	Yes	0	0	Yes	Yes	0	No	0	Yes	1
218	48	Female	Younphula	Rural	Kanglung	Trashigang	No education	Farmer	Yes	Yes	No	No	No	No	Yes	No	No	Yes	No	No	No	Yes	No	No	Yes	No	No	1	1	1	0	1	1	1	1	1	1	1	1	Yes	0	0	Yes	Yes	0	Yes	0	Yes	1
219	18	Female	Younphula	Rural	Kanglung	Trashigang	Higher secondary	Others	No	Yes	No	No	No	No	Yes	No	No	Yes	No	No	No	Yes	Yes	No	No	No	No	1	0	1	0	0	0	0	1	1	1	1	1	Yes	0	0	Yes	Yes	1	Yes	0	Yes	1
220	67	Female	Younphula	Rural	Kanglung	Trashigang	No education	Farmer	Yes	Yes	No	No	Yes	No	Yes	No	No	Yes	No	No	No	Yes	Yes	No	No	No	No	1	1	1	0	1	1	1	1	1	1	1	1	Yes	0	1	Yes	Yes	1	No	0	Yes	1
221	72	Female	Younphula	Rural	Kanglung	Trashigang	No education	Farmer	Yes	Yes	No	No	Yes	No	Yes	No	No	Yes	No	No	No	No	No	No	No	No	No	1	1	1	0	1	1	1	1	1	1	1	1	Yes	0	0	Yes	Yes	0	Yes	0	Yes	1
222	38	Female	Younphula	Rural	Kanglung	Trashigang	No education	Farmer	Yes	Yes	No	No	Yes	No	Yes	No	No	Yes	No	No	No	No	No	No	No	No	No	1	1	1	0	1	1	1	1	1	1	1	1	Yes	0	0	Yes	Yes	0	No	0	Yes	1
223	56	Female	Younphula	Rural	Kanglung	Trashigang	No education	Farmer	Yes	Yes	No	No	No	No	Yes	No	No	Yes	No	No	No	No	No	No	No	No	No	1	1	1	0	1	1	0	1	1	1	1	1	Yes	0	0	Yes	Yes	0	No	0	Yes	1
224	30	Female	Younphula	Rural	Kanglung	Trashigang	Primary level	Farmer	Yes	Yes	No	No	Yes	No	No	No	No	Yes	No	No	No	Yes	Yes	No	Yes	No	No	1	1	1	0	1	1	1	1	1	1	1	1	Yes	0	0	Yes	Yes	1	Yes	0	Yes	1
225	70	Male	Younphula	Rural	Kanglung	Trashigang	No education	Farmer	Yes	Yes	No	No	Yes	Yes	Yes	No	No	Yes	No	No	No	Yes	Yes	No	Yes	No	No	1	1	1	0	1	0	0	1	1	1	1	1	Yes	1	1	Yes	Yes	1	Yes	0	Yes	1
226	49	Male	Younphula	Rural	Kanglung	Trashigang	Buddhist studies	Farmer	Yes	No
227	40	Female	Younphula	Rural	Kanglung	Trashigang	NFE	Farmer	Yes	Yes	No	Yes	No	No	Yes	No	No	Yes	Yes	No	No	Yes	Yes	No	No	No	No	1	1	1	0	0	0	0	1	1	1	0	1	Yes	0	0	Yes	Not sure	1	No	1	Yes	1
228	46	Female	Younphula	Rural	Kanglung	Trashigang	Primary level	Farmer	Yes	Yes	No	No	Yes	Yes	No	No	Yes	Yes	No	No	No	No	No	No	No	No	No	1	1	1	0	1	1	1	1	1	1	1	1	Yes	0	0	Yes	Yes	1	No	0	Yes	1
229	57	Male	Younphula	Rural	Kanglung	Trashigang	Buddhist studies	Others	Yes	Yes	No	No	No	Yes	No	No	No	No	No	No	Yes	Yes	Yes	No	Yes	Yes	No	1	1	1	0	0	0	1	1	1	1	1	1	Yes	0	0	Yes	Yes	1	Yes	0	Yes	1
230	23	Female	Younphula	Rural	Kanglung	Trashigang	Higher secondary	Others	Yes	Yes	Yes	No	Yes	No	No	No	No	Yes	No	No	No	Yes	Yes	No	No	No	No	1	1	1	0	0	0	0	1	1	0	0	0	Not sure	0	0	Yes	Yes	1	No	1	Yes	0
231	79	Male	Younphula	Rural	Kanglung	Trashigang	No education	Farmer	Yes	Yes	No	No	Yes	No	Yes	No	No	No	No	No	Yes	Yes	Yes	No	Yes	No	No	1	1	1	0	1	0	0	1	1	1	1	1	Yes	0	0	Yes	Not sure	1	Yes	0	Yes	1
232	52	Male	Younphula	Rural	Kanglung	Trashigang	No education	Farmer	Yes	Yes	No	Yes	Yes	No	Yes	No	Yes	Yes	No	No	Yes	Yes	Yes	No	Yes	No	No	1	1	1	0	0	0	0	1	1	1	1	1	Yes	1	1	Yes	Yes	1	Yes	1	No	1
233	34	Female	Younphula	Rural	Kanglung	Trashigang	Primary level	Farmer	Yes	No
234	32	Female	Younphula	Rural	Kanglung	Trashigang	Lower secondary	Farmer	Yes	Yes	No	Yes	No	No	No	No	No	Yes	Yes	No	No	No	No	No	No	No	No	1	1	1	0	0	0	0	0	0	1	0	1	Yes	1	1	Yes	Not sure	1	No	1	Yes	1
235	56	Female	Younphula	Rural	Kanglung	Trashigang	No education	Farmer	No	Yes	No	No	Yes	Yes	Yes	No	No	Yes	No	No	No	Yes	Yes	No	No	No	No	1	1	1	0	1	1	0	1	1	1	1	1	Yes	1	1	Yes	Yes	1	Yes	0	Yes	1
236	37	Female	Younphula	Rural	Kanglung	Trashigang	No education	Farmer	No	No
237	72	Male	Younphula	Rural	Kanglung	Trashigang	Buddhist studies	Farmer	Yes	Yes	No	No	Yes	Yes	No	No	No	Yes	No	No	No	Yes	Yes	No	No	No	No	1	1	1	1	0	0	0	1	1	1	1	1	Yes	1	0	Yes	Yes	1	No	1	No	0
238	32	Female	Younphula	Rural	Kanglung	Trashigang	NFE	Farmer	Yes	No
239	43	Female	Younphula	Rural	Kanglung	Trashigang	Primary level	Farmer	Yes	Yes	Yes	No	No	No	Yes	No	No	Yes	No	No	No	Yes	Yes	No	No	No	No	1	0	1	0	0	0	0	1	1	1	1	1	Yes	0	0	Yes	Yes	1	Yes	0	Yes	1
240	49	Female	Younphula	Rural	Kanglung	Trashigang	No education	Farmer	Yes	Yes	No	No	Yes	No	No	No	No	Yes	No	No	No	Yes	Yes	No	No	No	No	1	1	1	0	0	0	0	1	1	0	0	1	Not sure	0	0	Yes	Yes	1	No	1	Yes	1
241	39	Female	Younphula	Rural	Kanglung	Trashigang	Primary level	House wife	Yes	Yes	No	No	Yes	No	No	No	No	Yes	Yes	No	No	Yes	Yes	No	No	No	No	1	1	1	0	0	0	0	1	1	1	1	1	Yes	0	0	Yes	Yes	1	Yes	1	No	1
242	51	Female	Younphula	Rural	Kanglung	Trashigang	No education	Farmer	Yes	No
243	79	Male	Younphula	Rural	Kanglung	Trashigang	No education	Farmer	Yes	Yes	No	No	No	No	No	No	No	Yes	No	No	No	Yes	Yes	No	No	No	No	1	1	1	0	0	0	0	0	0	0	0	0	Not sure	0	0	Yes	Yes	1	No	0	Yes	1
244	60	Male	Younphula	Rural	Kanglung	Trashigang	No education	Farmer	Yes	Yes	No	Yes	No	Yes	No	No	No	Yes	No	No	No	Yes	Yes	No	No	No	No	1	1	1	0	0	0	0	1	1	1	1	0	Not sure	0	0	Not sure	Yes	1	No	1	Yes	1
245	75	Female	Younphula	Rural	Kanglung	Trashigang	Buddhist studies	Farmer	No	No
246	75	Male	Younphula	Rural	Kanglung	Trashigang	NFE	Farmer	Yes	Yes	No	No	Yes	No	No	No	No	Yes	No	No	No	Yes	Yes	No	No	No	No	1	1	1	0	1	1	0	1	1	1	1	1	Yes	1	1	Yes	Yes	1	Yes	0	Yes	1
247	64	Female	Younphula	Rural	Kanglung	Trashigang	No education	Farmer	Yes	Yes	No	No	Yes	No	No	No	No	Yes	No	No	No	No	No	No	No	No	No	1	1	1	0	1	1	1	1	1	1	1	1	Yes	0	0	Yes	Yes	0	No	0	Yes	1
248	40	Female	Younphula	Rural	Kanglung	Trashigang	No education	Farmer	Yes	Yes	No	No	Yes	No	Yes	No	No	Yes	No	No	No	No	No	No	No	No	No	1	1	1	0	1	1	1	1	1	1	1	1	Yes	0	0	Yes	Yes	0	No	0	Yes	1
249	45	Female	Younphula	Rural	Kanglung	Trashigang	No education	Farmer	Yes	Yes	No	No	Yes	No	Yes	No	No	Yes	No	No	No	No	No	No	No	No	No	1	1	1	0	1	1	1	1	1	1	1	1	Yes	0	0	Yes	Yes	0	No	0	Yes	1
250	43	Female	Younphula	Rural	Kanglung	Trashigang	NFE	Farmer	Yes	Yes	No	No	Yes	No	No	No	No	Yes	No	No	No	No	No	No	No	No	No	1	1	1	1	0	0	0	0	0	1	1	1	Yes	0	0	Yes	Yes	1	No	0	Yes	1
251	40	Male	Retshadung	Rural	Kanglung	Trashigang	No education	Farmer	Yes	Yes	No	No	No	No	Yes	No	No	Yes	No	No	No	Yes	No	No	Yes	No	No	1	1	1	0	1	1	1	1	1	1	1	1	Yes	0	0	Yes	Yes	1	Yes	0	Yes	1
252	61	Male	Thragom	Rural	Kanglung	Trashigang	Buddhist studies	Farmer	No	Yes	No	Yes	No	No	Yes	No	No	Yes	Yes	No	No	No	No	No	No	No	No	1	1	1	0	1	1	0	1	1	1	1	1	Yes	0	0	Yes	Yes	1	Yes	0	Yes	1
253	54	Female	Yonphupam	Rural	Kanglung	Trashigang	No education	Farmer	No	No
254	43	Male	Alay	Urban	Phuentsholing	Chukha	Primary level	Farmer	Yes	Yes	No	Yes	No	No	No	No	No	No	No	No	Yes	Yes	Yes	No	No	No	No	1	1	1	0	1	1	1	1	0	1	1	1	Yes	0	0	Yes	Yes	1	Yes	1	No	1
255	50	Male	Alay	Rural	Phuentsholing	Chukha	No education	Farmer	Yes	Yes	No	No	Yes	No	No	No	No	No	Yes	No	No	No	No	No	No	No	No	1	0	0	0	0	0	1	0	0	0	0	0	Yes	1	0	Yes	Yes	0	No	1	Yes	1
256	51	Male	Alay	Urban	Phuentsholing	Chukha	No education	Farmer	No	Yes	No	No	No	No	Yes	No	No	Yes	No	No	No	No	No	No	No	No	No	1	1	1	0	1	1	0	1	1	1	1	1	Yes	0	0	Yes	Yes	0	No	1	Yes	1
257	37	Male	Alay	Urban	Phuentsholing	Chukha	No education	Farmer	Yes	Yes	No	No	Yes	No	No	No	No	Yes	No	No	No	No	No	No	No	No	No	1	1	1	0	1	1	0	1	1	1	1	1	Yes	0	0	Yes	Yes	0	No	1	Yes	1
258	35	Male	Alay	Rural	Phuentsholing	Chukha	No education	Farmer	Yes	Yes	No	No	Yes	No	No	No	No	Yes	No	No	No	Yes	Yes	No	No	No	No	1	0	0	1	0	1	0	1	0	1	1	1	Yes	0	1	Yes	Yes	1	No	0	Yes	1
259	32	Male	Alay	Rural	Phuentsholing	Chukha	No education	Farmer	No	Yes	Yes	No	No	No	No	No	Yes	Yes	No	No	No	No	No	No	No	No	No	1	1	1	1	1	1	1	1	0	1	1	1	Yes	0	0	Yes	Yes	1	Yes	1	Yes	1
260	63	Female	Alay	Rural	Phuentsholing	Chukha	No education	Farmer	Yes	Yes	No	No	Yes	No	No	No	No	Yes	Yes	No	No	No	No	No	No	No	No	1	1	1	1	1	1	0	1	0	1	1	1	Yes	0	0	Yes	Yes	0	No	0	Yes	1
261	37	Male	Alay	Rural	Phuentsholing	Chukha	No education	Farmer	Yes	Yes	Yes	No	Yes	No	No	No	No	Yes	No	No	No	No	No	No	No	No	No	1	1	1	0	1	1	0	1	1	1	1	1	Yes	0	0	Yes	Yes	1	Yes	0	Yes	1
262	76	Male	Alay	Rural	Phuentsholing	Chukha	No education	Farmer	Yes	Yes	No	No	No	Yes	No	No	No	Yes	No	No	No	Yes	Yes	No	No	No	No	1	1	1	0	1	1	1	1	1	1	1	1	Yes	0	0	Yes	Yes	1	Yes	1	Yes	1
263	35	Male	Alay	Rural	Phuentsholing	Chukha	No education	Farmer	Yes	Yes	No	No	Yes	No	No	No	No	Yes	No	No	No	No	No	No	No	No	No	1	1	1	0	1	1	0	1	1	1	1	1	Yes	0	0	Not sure	Yes	0	No	1	Yes	1
264	30	Male	Alay	Rural	Phuentsholing	Chukha	NFE	Farmer	Yes	Yes	No	No	Yes	No	No	No	No	Yes	No	No	No	No	No	No	No	No	No	1	1	1	0	1	1	0	1	1	1	1	1	Yes	0	0	Yes	Yes	1	Yes	1	Yes	1
265	55	Male	Alay	Rural	Phuentsholing	Chukha	No education	Farmer	No	Yes	No	No	No	Yes	No	No	No	Yes	No	No	No	Yes	No	No	Yes	No	No	1	1	1	0	0	1	0	1	1	1	1	1	Yes	0	0	Yes	Yes	1	Yes	1	Yes	1
266	30	Male	Alay	Rural	Phuentsholing	Chukha	No education	Farmer	Yes	Yes	No	No	Yes	No	No	No	No	Yes	No	No	No	Yes	No	No	No	Yes	No	1	1	1	0	1	1	0	1	1	1	1	1	Yes	1	1	Yes	Yes	1	Yes	1	Yes	1
267	53	Female	Baldendara	Rural	Phuentsholing	Chukha	No education	Farmer	No	No
268	22	Female	Baldendara	Rural	Phuentsholing	Chukha	NFE	Farmer	No	Yes	Yes	No	No	No	No	No	No	Yes	No	No	No	No	No	No	No	No	No	1	1	0	0	0	0	0	0	0	1	0	0	Yes	0	0	Yes	Not sure	1	No	1	No	1
269	65	Male	Baldendara	Rural	Phuentsholing	Chukha	Lower secondary	Farmer	Yes	Yes	Yes	No	No	No	No	No	No	Yes	No	No	No	Yes	Yes	No	No	No	No	1	0	0	0	0	1	0	0	0	1	1	0	Yes	0	0	Yes	Yes	1	Yes	1	No	1
270	30	Female	Baldendara	Rural	Phuentsholing	Chukha	No education	Business	Yes	No
271	40	Male	Chilauney	Rural	Phuentsholing	Chukha	No education	Farmer	Yes	Yes	No	No	Yes	No	No	No	No	Yes	No	No	No	No	No	No	No	No	No	1	1	1	0	1	1	1	1	1	1	1	1	Yes	0	0	Yes	Yes	1	Yes	1	Yes	1
272	53	Male	Chilauney	Rural	Phuentsholing	Chukha	Primary level	Farmer	Yes	Yes	No	No	Yes	No	No	No	No	Yes	No	No	No	No	No	No	No	No	No	1	1	1	0	1	1	0	1	1	1	1	1	Yes	0	0	Yes	Yes	1	Yes	1	Yes	1
273	70	Male	Chilauney	Rural	Phuentsholing	Chukha	No education	Farmer	Yes	Yes	No	No	Yes	No	No	No	No	Yes	No	No	No	No	No	No	No	No	No	1	1	1	0	1	1	0	0	0	1	1	1	Yes	0	0	Yes	Yes	1	Yes	1	Yes	1
274	43	Male	Chilauney	Rural	Phuentsholing	Chukha	No education	Farmer	Yes	Yes	Yes	No	No	No	No	No	No	Yes	No	No	No	Yes	Yes	No	No	No	No	1	0	1	0	0	0	0	0	0	1	0	0	Yes	0	0	Yes	Yes	1	No	1	No	1
275	58	Male	Chilauney	Rural	Phuentsholing	Chukha	No education	Farmer	Yes	Yes	No	Yes	No	No	No	No	No	Yes	No	No	No	Yes	Yes	No	No	No	No	1	1	1	0	1	1	1	0	0	1	1	1	Yes	0	0	Yes	Yes	1	No	1	No	1
276	45	Male	Chilauney	Rural	Phuentsholing	Chukha	No education	Farmer	Yes	Yes	No	No	Yes	No	No	No	No	Yes	No	No	No	No	No	No	No	No	No	1	1	1	0	1	1	1	1	1	1	1	1	Yes	0	0	Not sure	Yes	1	No	1	Yes	1
277	23	Male	Chilauney	Rural	Phuentsholing	Chukha	Higher secondary	Govt. employee	No	Yes	Yes	No	No	No	No	No	No	Yes	No	No	No	No	No	No	No	No	No	1	1	1	0	1	1	1	1	1	1	0	1	Not sure	0	1	Yes	Not sure	1	Yes	1	Yes	1
278	59	Male	Chilauney	Rural	Phuentsholing	Chukha	No education	Farmer	Yes	Yes	Yes	No	No	No	No	No	No	Yes	No	No	No	Yes	Yes	No	No	No	No	1	0	0	0	0	0	0	0	0	1	1	0	Yes	0	0	Yes	Yes	1	No	1	No	1
279	56	Male	Chilauney	Rural	Phuentsholing	Chukha	No education	Farmer	Yes	Yes	No	No	Yes	No	No	No	No	Yes	No	No	No	Yes	Yes	No	No	No	No	1	1	0	0	0	1	0	0	0	1	1	1	Yes	0	0	Not sure	No	1	Yes	1	Yes	1
280	38	Male	Chilauney	Rural	Phuentsholing	Chukha	No education	Farmer	Yes	Yes	No	Yes	No	No	No	No	No	Yes	No	No	No	Yes	Yes	No	No	No	No	1	0	1	0	0	1	1	0	0	1	1	1	Yes	0	0	Yes	Yes	1	No	1	No	1
281	51	Male	Chilauney	Rural	Phuentsholing	Chukha	Lower secondary	Farmer	No	Yes	No	No	Yes	No	No	No	No	Yes	No	No	No	Yes	Yes	No	No	No	No	1	1	1	0	1	1	0	1	0	1	1	1	Yes	0	0	Yes	Yes	1	Yes	1	Yes	1
282	57	Male	Chilauney	Rural	Phuentsholing	Chukha	Primary level	Farmer	No	Yes	No	No	Yes	No	No	No	No	Yes	No	No	No	Yes	Yes	No	No	No	No	1	1	1	0	1	1	0	1	1	1	1	1	Yes	0	1	Yes	Yes	1	Yes	1	Yes	1
283	20	Male	Chilauney	Rural	Phuentsholing	Chukha	Higher secondary	Others	No	Yes	No	No	No	No	No	No	Yes	Yes	No	No	No	No	No	No	No	No	No	1	1	1	0	1	1	1	1	1	1	1	1	Not sure	1	1	Yes	Yes	1	No	0	Yes	1
284	26	Male	Chilauney	Rural	Phuentsholing	Chukha	No education	Farmer	No	Yes	No	No	Yes	No	No	No	No	Yes	No	No	No	No	No	No	No	No	No	1	0	0	0	1	1	0	1	1	1	1	1	Yes	0	0	Yes	Yes	0	No	0	Yes	1
285	31	Male	Chilauney	Rural	Phuentsholing	Chukha	Primary level	Farmer	Yes	Yes	No	No	Yes	No	No	No	No	Yes	No	No	No	Yes	Yes	No	No	No	No	1	1	1	1	1	1	0	1	1	1	1	1	Yes	0	1	Yes	Yes	1	Yes	0	Yes	1
286	63	Male	Chilauney	Rural	Phuentsholing	Chukha	No education	Farmer	No	Yes	No	No	Yes	No	No	No	No	Yes	No	No	No	Yes	Yes	No	No	No	No	1	1	1	0	1	1	1	1	1	1	1	1	Yes	0	0	Yes	Yes	1	Yes	1	Yes	1
287	55	Male	Chilauney	Rural	Phuentsholing	Chukha	Primary level	Farmer	No	Yes	No	No	Yes	No	No	No	No	Yes	No	No	No	Yes	Yes	No	No	No	No	1	1	1	0	1	1	1	1	1	1	1	1	Yes	0	0	Yes	Yes	1	Yes	0	Yes	1
288	28	Male	Chilauney	Rural	Phuentsholing	Chukha	Lower secondary	Farmer	Yes	Yes	No	No	No	Yes	No	No	No	Yes	No	No	No	Yes	Yes	No	No	No	No	1	1	1	0	1	1	1	1	1	1	0	1	Not sure	0	0	Yes	Not sure	1	Yes	1	Yes	1
289	26	Female	Chilauney	Rural	Phuentsholing	Chukha	No education	Farmer	Yes	Yes	No	No	Yes	No	No	No	No	Yes	No	No	No	No	No	No	No	No	No	1	0	0	0	0	0	0	0	0	1	1	1	Yes	0	0	Yes	Yes	0	No	0	Yes	1
290	40	Male	Chilauney	Rural	Phuentsholing	Chukha	Lower secondary	Farmer	Yes	Yes	Yes	No	No	No	No	No	No	Yes	No	No	No	Yes	Yes	No	No	No	No	1	0	0	0	0	1	0	0	0	1	0	0	Yes	0	0	Not sure	Yes	1	Yes	1	No	1
291	19	Male	Chilauney	Rural	Phuentsholing	Chukha	Primary level	Farmer	No	No
292	38	Female	Chilauney	Rural	Phuentsholing	Chukha	No education	Farmer	Yes	Yes	No	No	Yes	No	No	No	No	Yes	No	No	No	No	No	No	No	No	No	1	1	1	0	0	1	1	1	1	1	1	1	Yes	0	0	Yes	Yes	0	No	0	Yes	1
293	64	Male	Chomchey	Urban	Phuentsholing	Chukha	No education	Farmer	No	Yes	No	No	Yes	No	No	No	No	Yes	No	No	No	No	No	No	No	No	No	1	1	1	0	1	1	0	1	1	1	1	1	Yes	0	0	Yes	Not sure	0	No	0	Yes	1
294	60	Female	Chomchey	Urban	Phuentsholing	Chukha	No education	Farmer	Yes	No
295	68	Male	Chomchey	Urban	Phuentsholing	Chukha	No education	Farmer	No	Yes	No	No	Yes	No	No	No	No	Yes	No	No	No	Yes	Yes	No	No	No	No	1	1	1	0	1	1	0	0	0	1	1	1	Yes	0	0	Yes	Yes	1	No	0	Yes	1
296	49	Male	Chomchey	Rural	Phuentsholing	Chukha	Lower secondary	Govt. employee	Yes	Yes	No	Yes	No	No	No	No	No	Yes	No	No	No	Yes	Yes	No	No	No	No	1	1	1	0	1	1	0	0	0	1	1	0	Yes	0	0	Yes	Yes	1	No	1	Yes	1
297	41	Male	Chomchey	Rural	Phuentsholing	Chukha	No education	Private sector	Yes	Yes	No	No	Yes	No	No	No	No	Yes	No	No	No	Yes	Yes	No	No	No	No	1	1	1	0	1	1	0	0	0	1	1	1	Yes	0	0	Yes	Yes	1	No	1	No	1
298	18	Male	Chomchey	Rural	Phuentsholing	Chukha	Lower secondary	Private sector	Yes	No
299	68	Male	Chomchey	Urban	Phuentsholing	Chukha	No education	Farmer	Yes	Yes	No	No	Yes	No	No	No	No	Yes	No	No	No	Yes	Yes	No	No	No	No	1	1	1	0	1	1	0	1	1	1	1	1	Yes	0	0	Yes	Yes	1	Yes	1	Yes	1
300	31	Male	Chomchey	Rural	Phuentsholing	Chukha	No education	Farmer	Yes	Yes	No	No	Yes	No	No	No	No	Yes	No	No	No	Yes	Yes	No	No	No	No	1	1	1	0	1	1	0	1	1	1	1	1	Yes	0	0	Yes	Yes	1	Yes	1	Yes	1
301	70	Male	Chomchey	Rural	Phuentsholing	Chukha	Primary level	Farmer	Yes	Yes	No	No	Yes	No	No	No	No	Yes	No	No	No	No	No	No	No	No	No	1	1	1	0	1	1	1	1	1	1	1	1	Yes	0	0	Yes	Yes	1	No	1	Yes	1
302	42	Male	Chomchey	Rural	Phuentsholing	Chukha	Primary level	Farmer	Yes	Yes	No	Yes	No	Yes	No	No	No	Yes	No	No	No	Yes	Yes	No	No	No	No	1	1	1	0	1	1	0	1	1	1	1	1	Yes	0	0	Yes	Yes	1	Yes	1	Yes	1
303	31	Male	Damdara	Rural	Phuentsholing	Chukha	Primary level	Farmer	Yes	Yes	No	No	No	No	No	Yes	No	Yes	No	No	No	Yes	No	No	Yes	No	No	1	1	1	1	1	0	0	1	0	1	1	1	Not sure	1	1	Not sure	Not sure	1	No	0	Yes	1
304	59	Female	Damdara	Urban	Phuentsholing	Chukha	No education	Farmer	No	Yes	No	No	Yes	No	Yes	No	No	Yes	No	No	No	Yes	Yes	No	No	No	No	1	1	1	1	1	1	1	1	1	1	1	1	Yes	0	0	Yes	Yes	1	Yes	1	Yes	1
305	42	Female	Damdara	Urban	Phuentsholing	Chukha	No education	Farmer	Yes	Yes	No	No	Yes	No	No	No	No	Yes	No	No	No	Yes	Yes	No	No	No	No	1	1	1	0	1	1	0	1	1	1	1	1	Yes	0	0	Yes	Yes	1	Yes	1	Yes	1
306	54	Male	Damdara	Rural	Phuentsholing	Chukha	No education	Farmer	Yes	Yes	No	No	Yes	No	No	No	No	Yes	No	No	No	Yes	Yes	No	No	No	No	1	1	1	0	1	1	1	1	1	1	1	1	Yes	0	0	Yes	Yes	1	Yes	1	Yes	1
307	31	Male	Damdara	Urban	Phuentsholing	Chukha	Higher secondary	Business	Yes	Yes	No	No	Yes	No	No	No	No	Yes	No	No	No	No	No	No	No	No	No	1	1	1	0	1	1	1	1	1	1	1	1	Yes	0	0	Yes	Yes	1	Yes	0	Yes	1
308	37	Female	Damdara	Urban	Phuentsholing	Chukha	No education	House wife	Yes	Yes	No	No	Yes	No	No	No	No	Yes	No	No	No	No	No	No	No	No	No	1	1	0	0	0	0	0	0	0	1	1	0	Yes	0	0	Yes	Yes	0	Yes	0	Yes	1
309	60	Male	Damdara	Rural	Phuentsholing	Chukha	Higher secondary	Farmer	No	Yes	No	No	Yes	No	Yes	No	No	Yes	No	No	No	Yes	Yes	No	No	No	No	1	1	1	0	1	0	0	0	0	1	1	1	Yes	1	1	Yes	Yes	1	No	1	Yes	1
310	54	Male	Damdara	Rural	Phuentsholing	Chukha	Lower secondary	Farmer	No	No
311	43	Male	Damdara	Rural	Phuentsholing	Chukha	No education	Farmer	Yes	Yes	No	No	Yes	No	No	No	No	Yes	No	No	No	Yes	Yes	No	No	No	No	1	1	1	0	1	1	1	1	1	1	1	1	Yes	0	0	Yes	Yes	1	Yes	1	Yes	1
312	38	Male	Damdara	Rural	Phuentsholing	Chukha	Higher secondary	Farmer	No	No
313	32	Male	Damdara	Rural	Phuentsholing	Chukha	NFE	Private sector	Yes	Yes	No	Yes	No	No	No	No	No	Yes	No	No	Yes	Yes	Yes	No	No	No	No	1	1	0	0	1	1	0	1	0	1	1	0	Yes	0	0	Yes	Yes	1	No	1	No	1
314	28	Male	Damdara	Rural	Phuentsholing	Chukha	NFE	Farmer	Yes	Yes	No	No	Yes	No	No	No	No	Yes	No	No	No	Yes	Yes	No	No	No	No	1	0	1	0	0	0	0	0	0	1	1	1	Not sure	1	0	Not sure	Not sure	1	No	0	No	1
315	40	Male	Damdara	Rural	Phuentsholing	Chukha	Primary level	Farmer	No	Yes	No	No	Yes	No	No	No	No	Yes	No	No	No	No	No	No	No	No	No	1	1	1	0	1	1	0	0	0	1	1	1	Yes	0	0	Yes	Yes	0	No	1	Yes	1
316	38	Female	Dargaygang	Rural	Phuentsholing	Chukha	Lower secondary	House wife	Yes	Yes	No	No	Yes	No	No	No	No	Yes	No	No	No	No	No	No	No	No	No	1	1	1	0	1	1	0	1	1	1	1	1	Yes	0	0	Yes	Yes	1	Yes	1	Yes	1
317	42	Male	Dargaygang	Rural	Phuentsholing	Chukha	Primary level	Farmer	Yes	Yes	No	No	Yes	No	No	No	No	Yes	No	No	No	Yes	Yes	No	No	No	No	1	1	1	0	0	1	0	1	1	1	1	1	Yes	0	0	Yes	Yes	1	Yes	1	Yes	1
318	38	Female	Dargaygang	Rural	Phuentsholing	Chukha	No education	Farmer	Yes	Yes	No	No	No	No	No	No	No	Yes	No	No	No	Yes	Yes	No	No	No	No	1	1	0	0	0	0	0	0	0	1	1	0	Not sure	0	0	Yes	Yes	1	No	1	Yes	1
319	36	Female	Dargaygang	Rural	Phuentsholing	Chukha	No education	Farmer	No	Yes	No	No	Yes	No	No	No	No	Yes	No	No	No	No	No	No	No	No	No	1	0	0	1	0	0	0	0	0	1	1	1	Yes	0	0	Yes	Yes	1	Yes	1	Yes	1
320	18	Female	Dargaygang	Rural	Phuentsholing	Chukha	Lower secondary	Farmer	Yes	No
321	55	Female	Dargaygang	Rural	Phuentsholing	Chukha	Primary level	Farmer	Yes	Yes	No	No	Yes	No	No	No	No	Yes	No	No	No	Yes	Yes	No	No	No	No	1	1	1	0	1	1	1	1	1	1	1	1	Yes	0	0	Yes	Yes	1	No	0	Yes	1
322	24	Female	Dargaygang	Rural	Phuentsholing	Chukha	No education	Farmer	Yes	Yes	No	No	No	No	Yes	No	No	Yes	No	No	No	No	No	No	No	No	No	1	1	1	0	1	1	0	0	0	1	1	1	Not sure	0	0	Yes	Yes	0	No	0	Yes	1
323	29	Male	Dargaygang	Rural	Phuentsholing	Chukha	University	Farmer	No	Yes	No	Yes	No	No	Yes	Yes	No	Yes	No	No	No	No	No	No	No	No	No	1	0	0	0	0	0	0	0	0	1	1	1	Yes	0	0	Not sure	Not sure	1	No	0	No	1
324	36	Female	Dargaygang	Rural	Phuentsholing	Chukha	Lower secondary	Farmer	Yes	Yes	Yes	No	No	No	No	No	No	Yes	No	No	No	Yes	Yes	No	No	No	No	1	1	0	0	0	0	0	0	0	1	1	0	Yes	0	0	Yes	Yes	1	No	1	No	1
325	26	Female	Kabraytar	Rural	Phuentsholing	Chukha	NFE	Business	Yes	Yes	Yes	No	No	No	No	No	No	Yes	No	No	No	Yes	Yes	No	No	No	No	1	1	1	0	1	1	0	0	0	1	0	0	Yes	0	0	Yes	Yes	1	No	1	Yes	1
326	23	Male	Kabraytar	Rural	Phuentsholing	Chukha	Higher secondary	Business	No	Yes	No	No	No	No	No	No	Yes	Yes	No	No	No	Yes	Yes	No	No	No	No	1	0	1	1	0	0	0	1	0	1	1	1	Not sure	0	0	Yes	Not sure	1	No	0	Yes	1
327	35	Male	Kabraytar	Rural	Phuentsholing	Chukha	No education	Farmer	Yes	Yes	No	No	No	No	Yes	No	No	Yes	No	No	No	No	No	No	No	No	No	1	1	1	0	1	1	1	1	1	1	1	1	Yes	0	0	Yes	Yes	1	Yes	1	Yes	1
328	37	Female	Kothiline	Rural	Phuentsholing	Chukha	No education	Farmer	Yes	Yes	No	No	No	No	Yes	No	No	Yes	No	No	No	No	No	No	No	No	No	1	1	0	1	0	0	0	0	0	1	0	1	Yes	1	1	Not sure	Not sure	0	No	1	Yes	1
329	37	Female	Kothiline	Rural	Phuentsholing	Chukha	No education	Farmer	Yes	Yes	No	No	Yes	No	No	No	Yes	Yes	No	No	No	Yes	Yes	No	No	No	No	1	1	0	1	0	1	0	0	0	1	0	0	Yes	1	1	Not sure	Not sure	1	Yes	1	Yes	1
330	37	Male	Pachudara	Rural	Phuentsholing	Chukha	No education	Farmer	Yes	No
331	55	Female	Pachudara	Rural	Phuentsholing	Chukha	No education	Farmer	No	No
332	39	Female	Pachudara	Rural	Phuentsholing	Chukha	No education	Farmer	Yes	Yes	Yes	No	No	No	No	No	No	Yes	No	No	No	Yes	Yes	No	No	No	No	1	1	1	0	0	1	0	0	0	1	1	0	Yes	0	0	Yes	Yes	1	No	1	No	1
333	40	Female	Pachudara	Rural	Phuentsholing	Chukha	No education	Farmer	Yes	No
334	65	Female	Pachudara	Rural	Phuentsholing	Chukha	No education	Farmer	Yes	Yes	No	Yes	No	No	No	No	No	Yes	No	No	No	Yes	Yes	No	No	No	No	1	0	0	0	0	1	0	0	0	0	0	1	Yes	0	0	Not sure	Yes	1	No	1	No	1
335	38	Female	Pachudara	Rural	Phuentsholing	Chukha	Primary level	Farmer	Yes	Yes	No	No	Yes	No	No	No	No	Yes	No	No	No	No	No	No	No	No	No	1	1	1	0	1	1	0	1	1	1	1	1	Yes	0	0	Yes	Yes	1	Yes	1	Yes	1
336	57	Male	Pachudara	Rural	Phuentsholing	Chukha	No education	Farmer	Yes	Yes	No	No	Yes	No	No	No	No	Yes	No	No	No	Yes	Yes	No	No	No	No	1	1	1	0	1	1	0	1	1	1	1	1	Yes	0	0	Yes	Yes	1	Yes	1	Yes	1
337	45	Male	Pachudara	Rural	Phuentsholing	Chukha	Primary level	Farmer	Yes	Yes	No	No	Yes	No	No	No	No	Yes	No	No	No	Yes	Yes	No	No	No	No	1	1	1	0	0	0	1	0	0	1	1	1	Yes	0	0	Yes	Yes	1	Yes	1	Yes	1
338	78	Male	Pachudara	Rural	Phuentsholing	Chukha	No education	Farmer	No	Yes	No	No	Yes	No	No	No	No	Yes	No	No	No	No	No	No	No	No	No	1	1	1	1	0	1	0	0	0	1	1	1	Yes	0	0	Yes	Yes	1	Yes	1	Yes	1
339	68	Male	Pachudara	Rural	Phuentsholing	Chukha	Primary level	Farmer	Yes	Yes	No	No	Yes	No	No	No	No	Yes	No	No	No	Yes	Yes	No	No	No	No	1	1	1	0	1	1	0	0	0	1	1	1	Yes	0	0	Yes	Yes	1	Yes	1	Yes	1
340	58	Male	Pachudara	Rural	Phuentsholing	Chukha	No education	Farmer	Yes	Yes	No	No	Yes	No	No	No	No	Yes	No	No	No	Yes	Yes	No	No	No	No	1	1	1	0	1	1	0	0	0	1	1	1	Yes	0	1	Yes	Yes	1	Yes	1	Yes	1
341	60	Male	Pachudara	Rural	Phuentsholing	Chukha	Primary level	Farmer	Yes	Yes	No	No	Yes	No	No	No	No	Yes	No	No	No	No	No	No	No	No	No	1	1	1	0	0	0	0	0	0	1	1	1	Yes	0	0	Yes	Yes	1	Yes	1	Yes	1
342	87	Male	Pachudara	Rural	Phuentsholing	Chukha	No education	Farmer	No	Yes	No	No	Yes	No	No	No	No	Yes	Yes	No	No	Yes	Yes	No	No	No	No	1	1	1	0	0	0	0	0	0	1	1	1	Yes	0	0	Yes	Yes	1	Yes	1	Yes	1
343	56	Male	Pachudara	Rural	Phuentsholing	Chukha	No education	Farmer	Yes	Yes	No	No	Yes	No	No	No	No	Yes	No	No	No	Yes	Yes	No	No	No	No	1	1	1	0	0	1	0	1	1	1	1	1	Yes	0	1	Yes	Yes	1	Yes	1	Yes	1
344	52	Male	Pachudara	Rural	Phuentsholing	Chukha	No education	Farmer	No	Yes	No	No	Yes	No	No	No	No	Yes	No	No	No	No	No	No	No	No	No	1	1	1	0	1	1	0	1	1	1	1	1	Yes	0	0	Yes	Yes	0	No	1	Yes	1
345	40	Male	Pachudara	Rural	Phuentsholing	Chukha	Primary level	Farmer	Yes	Yes	No	No	Yes	No	No	No	No	Yes	No	No	No	Yes	Yes	No	No	No	No	1	1	1	0	1	1	0	0	0	1	1	1	Yes	0	0	Yes	Yes	1	Yes	1	Yes	1
346	68	Male	Pachudara	Rural	Phuentsholing	Chukha	Primary level	Farmer	Yes	Yes	No	No	Yes	No	No	No	No	Yes	No	No	No	No	No	No	No	No	No	1	1	1	0	0	1	1	1	1	1	1	1	Yes	0	0	Yes	Yes	1	Yes	1	Yes	1
347	40	Female	Pachudara	Rural	Phuentsholing	Chukha	NFE	House wife	Yes	Yes	No	No	Yes	No	No	No	No	Yes	No	No	No	Yes	Yes	No	No	No	No	1	1	1	0	1	1	1	1	1	1	1	1	Yes	0	0	Yes	Yes	1	Yes	1	Yes	1
348	48	Female	Pachudara	Rural	Phuentsholing	Chukha	No education	House wife	Yes	No
349	40	Female	Pachudara	Rural	Phuentsholing	Chukha	No education	Business	Yes	Yes	No	No	Yes	No	No	No	No	Yes	No	No	No	Yes	Yes	No	No	No	No	1	1	1	0	1	1	1	1	1	1	1	1	Yes	0	0	Yes	Yes	1	Yes	1	Yes	1
350	30	Female	Pachutar	Rural	Phuentsholing	Chukha	No education	Farmer	Yes	No
351	53	Male	Pachutar	Rural	Phuentsholing	Chukha	No education	Farmer	No	Yes	No	No	Yes	No	No	No	No	Yes	No	No	No	Yes	Yes	No	No	No	No	1	1	1	1	1	1	1	1	0	1	1	1	Yes	0	0	Yes	Yes	1	No	1	Yes	1
352	36	Female	Pachutar	Rural	Phuentsholing	Chukha	No education	Farmer	Yes	No
353	55	Male	Pachutar	Rural	Phuentsholing	Chukha	No education	Farmer	Yes	No																																							1
354	48	Male	Pachutar	Rural	Phuentsholing	Chukha	No education	Farmer	Yes	Yes	No	No	No	Yes	No	No	No	Yes	No	No	No	Yes	Yes	No	No	No	No	1	1	1	1	1	1	1	1	0	1	1	1	Yes	0	0	Yes	Yes	1	Yes	0	Yes	1
355	58	Male	Pachutar	Rural	Phuentsholing	Chukha	Primary level	Farmer	Yes	Yes	No	No	Yes	No	No	No	No	Yes	No	No	No	Yes	Yes	No	Yes	No	No	1	1	1	0	1	1	1	1	1	1	1	1	Yes	0	1	Yes	Yes	1	Yes	0	No	1
356	35	Male	Pachutar	Rural	Phuentsholing	Chukha	No education	Farmer	Yes	Yes	No	No	Yes	No	No	No	No	Yes	No	No	Yes	Yes	Yes	No	No	No	No	1	1	1	0	1	1	0	1	0	1	0	0	Yes	0	0	Yes	Yes	1	No	1	Yes	1
357	51	Female	Pachutar	Rural	Phuentsholing	Chukha	No education	Farmer	Yes	Yes	Yes	No	No	No	No	No	No	Yes	No	No	No	Yes	Yes	No	No	No	No	1	1	1	0	1	1	0	0	0	1	1	0	Yes	0	0	Yes	Yes	1	No	1	No	1
358	40	Female	Pachutar	Rural	Phuentsholing	Chukha	Lower secondary	Farmer	Yes	No
359	30	Female	Pachutar	Rural	Phuentsholing	Chukha	No education	Farmer	Yes	Yes	No	Yes	No	No	No	No	No	Yes	No	No	Yes	Yes	Yes	No	No	No	No	1	0	1	0	1	1	0	0	0	1	1	0	Yes	0	0	Yes	Yes	1	No	1	Yes	1
360	31	Male	Pachutar	Rural	Phuentsholing	Chukha	No education	Farmer	Yes	Yes	Yes	No	No	No	No	No	No	Yes	Yes	No	No	Yes	Yes	No	No	No	No	1	1	1	0	1	1	1	0	0	1	1	0	Yes	0	0	Yes	Yes	1	No	1	Yes	1
361	31	Male	Pachutar	Rural	Phuentsholing	Chukha	Lower secondary	Others	Yes	Yes	No	Yes	No	No	No	No	No	Yes	Yes	No	No	Yes	Yes	No	No	No	No	1	1	1	0	1	1	0	1	1	1	0	0	Yes	0	1	Yes	Yes	1	No	1	Yes	1
362	47	Male	Pachutar	Rural	Phuentsholing	Chukha	No education	Farmer	No	Yes	Yes	No	No	No	No	No	No	Yes	No	No	No	Yes	Yes	No	Yes	No	No	1	1	1	0	1	1	1	1	1	1	1	0	Yes	1	1	Yes	Yes	1	Yes	1	Yes	1
363	23	Male	Pachutar	Rural	Phuentsholing	Chukha	Primary level	Farmer	No	No
364	59	Female	Pachutar	Rural	Phuentsholing	Chukha	No education	Farmer	Yes	No
365	26	Male	Pachutar	Rural	Phuentsholing	Chukha	University	Others	No	Yes	No	No	No	No	Yes	No	No	Yes	No	No	No	Yes	Yes	No	No	No	No	1	0	0	0	0	0	0	1	0	1	0	1	Not sure	0	0	Not sure	Not sure	1	No	0	Yes	1
366	23	Male	Pachutar	Rural	Phuentsholing	Chukha	Primary level	Farmer	Yes	No
367	33	Male	Pachutar	Rural	Phuentsholing	Chukha	No education	Farmer	Yes	Yes	No	No	Yes	No	No	No	No	Yes	No	No	No	No	No	No	No	No	No	1	1	1	0	1	1	1	1	1	1	1	1	Yes	0	0	Yes	Yes	0	No	0	Yes	1
368	50	Female	Pachutar	Rural	Phuentsholing	Chukha	No education	Farmer	No	Yes	No	No	Yes	No	No	No	No	Yes	No	No	No	Yes	Yes	No	No	No	No	1	1	1	0	0	0	0	0	0	1	1	1	Yes	0	0	Yes	Yes	1	Yes	1	No	1
369	55	Male	Pachutar	Rural	Phuentsholing	Chukha	Primary level	Farmer	Yes	Yes	Yes	No	Yes	Yes	No	No	No	No	No	Yes	No	Yes	Yes	No	Yes	No	No	1	1	0	0	0	0	0	0	0	1	1	1	Yes	0	0	Yes	Yes	1	Yes	0	Yes	1
370	28	Male	Pachutar	Rural	Phuentsholing	Chukha	No education	Farmer	Yes	Yes	No	No	Yes	No	No	No	No	Yes	No	No	No	Yes	Yes	No	No	No	No	1	1	0	0	1	1	0	1	1	1	1	1	Not sure	0	0	Not sure	Yes	1	Yes	1	Yes	1
371	52	Male	Ramitey	Rural	Phuentsholing	Chukha	No education	Farmer	Yes	Yes	No	No	Yes	No	No	No	No	Yes	No	No	No	Yes	No	No	Yes	No	No	1	1	1	0	1	1	1	1	1	1	1	1	Yes	0	0	Yes	Yes	1	Yes	1	Yes	1
372	21	Male	Ramitey	Rural	Phuentsholing	Chukha	No education	Farmer	Yes	Yes	No	No	Yes	No	No	No	No	Yes	No	No	No	No	No	No	No	No	No	1	1	1	0	1	1	0	1	1	1	1	1	Yes	0	0	Yes	Yes	1	Yes	1	Yes	1
373	52	Male	Ramitey	Rural	Phuentsholing	Chukha	Higher secondary	Farmer	Yes	Yes	No	No	Yes	No	No	No	No	Yes	No	No	No	Yes	Yes	No	No	No	No	1	1	1	0	1	1	1	1	1	1	1	1	Yes	0	0	Yes	Yes	1	Yes	1	Yes	1
374	55	Male	Ramitey	Rural	Phuentsholing	Chukha	No education	Farmer	Yes	Yes	No	No	Yes	No	No	No	No	Yes	No	No	No	Yes	Yes	No	No	No	No	1	1	1	0	1	1	0	1	1	1	1	1	Yes	0	0	Yes	Yes	1	Yes	1	Yes	1
375	58	Male	Ramitey	Rural	Phuentsholing	Chukha	No education	Farmer	Yes	Yes	No	No	Yes	No	No	No	No	Yes	No	No	No	Yes	Yes	No	No	No	No	1	1	1	0	1	1	0	1	1	1	1	1	Yes	0	0	Yes	Yes	1	Yes	1	Yes	1
376	19	Male	Ramitey	Rural	Phuentsholing	Chukha	Higher secondary	Farmer	Yes	Yes	No	No	Yes	No	No	No	No	No	No	No	Yes	Yes	Yes	No	No	No	No	1	1	1	0	1	1	1	1	1	1	1	0	Yes	0	0	Not sure	Yes	0	No	0	Yes	1
377	38	Female	Ramitey	Rural	Phuentsholing	Chukha	Primary level	House wife	Yes	Yes	No	No	Yes	No	No	No	No	Yes	No	No	No	No	No	No	No	No	No	1	1	1	0	1	1	0	1	1	1	1	0	Yes	0	1	Yes	Yes	0	No	1	Yes	1
378	58	Male	Ramitey	Rural	Phuentsholing	Chukha	No education	Farmer	No	Yes	No	No	Yes	No	No	No	No	Yes	No	No	No	No	No	No	No	No	No	1	0	0	0	1	1	1	0	0	1	0	1	Not sure	1	1	Not sure	Not sure	0	No	0	Yes	1
379	20	Male	Ramitey	Rural	Phuentsholing	Chukha	Higher secondary	Farmer	No	Yes	No	No	No	No	Yes	No	No	Yes	No	No	No	No	No	No	No	No	No	1	0	1	0	0	0	0	1	0	1	1	0	Not sure	0	0	Not sure	Not sure	0	No	0	Yes	1
380	52	Male	Toribari	Urban	Phuentsholing	Chukha	Primary level	Farmer	Yes	Yes	No	No	Yes	No	No	No	No	Yes	No	No	No	Yes	Yes	No	No	No	No	1	1	1	0	1	1	1	1	1	1	1	1	Yes	0	0	Yes	Not sure	1	Yes	1	Yes	1
381	19	Male	Toribari	Urban	Phuentsholing	Chukha	Higher secondary	Farmer	Yes	Yes	No	No	No	Yes	No	No	No	Yes	No	No	No	No	No	No	No	No	No	1	1	1	0	1	1	0	1	1	1	1	1	Yes	0	0	Yes	Yes	1	Yes	1	Yes	1
382	46	Male	Toribari	Urban	Phuentsholing	Chukha	Primary level	Farmer	Yes	Yes	No	No	Yes	No	No	No	No	Yes	No	No	No	Yes	Yes	No	No	No	No	1	0	0	1	0	0	0	0	0	1	1	1	Yes	0	0	Yes	Yes	1	No	1	Yes	1
383	60	Male	Toribari	Urban	Phuentsholing	Chukha	No education	Farmer	Yes	Yes	No	No	No	Yes	No	No	No	Yes	No	No	No	Yes	Yes	No	No	No	No	1	1	1	0	1	1	0	0	0	1	1	1	Yes	0	0	Yes	Yes	1	Yes	1	Yes	1
384	75	Male	Toribari	Urban	Phuentsholing	Chukha	No education	Farmer	Yes	Yes	No	No	Yes	No	No	No	No	Yes	No	No	No	Yes	Yes	No	No	No	No	1	1	1	0	1	1	0	1	1	1	1	1	Yes	0	0	Yes	Yes	1	Yes	1	Yes	1
385	45	Male	Toribari	Urban	Phuentsholing	Chukha	Primary level	Farmer	Yes	Yes	No	No	Yes	No	No	No	No	Yes	No	No	No	Yes	No	No	No	No	No	1	1	1	0	1	1	0	1	1	1	1	1	Yes	0	1	Yes	Yes	1	Yes	1	Yes	1
386	55	Female	Chomchey	Urban	Phuentsholing	Chukha	No education	House wife	No	Yes	No	No	No	Yes	No	No	No	Yes	No	No	No	No	No	No	No	No	No	1	1	1	0	0	0	0	0	0	1	1	1	Yes	0	0	Yes	Yes	1	Yes	1	Yes	1
387	57	Female	Damdara	Rural	Phuentsholing	Chukha	No education	Farmer	Yes	Yes	No	No	Yes	No	No	No	No	Yes	No	No	No	No	No	No	No	No	No	1	1	0	0	1	0	0	0	0	1	1	1	Yes	0	0	Yes	Yes	1	Yes	1	Yes	1
388	28	Male	Ahalay	Rural	Samphelling	Chukha	Primary level	Farmer	Yes	Yes	Yes	Yes	No	No	No	No	No	Yes	No	No	No	Yes	Yes	No	No	No	No	1	1	1	1	0	0	0	0	0	1	1	1	Yes	0	0	No	No	1	Yes	1	No	1
389	52	Male	Ahalay	Urban	Samphelling	Chukha	No education	Farmer	No	Yes	Yes	Yes	No	No	No	No	No	Yes	No	No	No	Yes	Yes	No	No	No	No	1	1	1	0	0	1	0	1	1	1	1	1	Yes	0	0	Yes	Yes	1	Yes	1	No	1
390	45	Male	Ahalay	Urban	Samphelling	Chukha	No education	Farmer	No	Yes	Yes	Yes	No	No	No	No	No	Yes	No	No	No	Yes	Yes	No	No	No	No	1	1	1	0	1	1	0	0	1	1	1	1	Yes	0	0	Yes	Yes	1	Yes	1	No	1
391	46	Male	Ahalay	Rural	Samphelling	Chukha	No education	Farmer	No	Yes	No	No	Yes	No	No	No	No	Yes	Yes	No	No	Yes	Yes	No	No	No	No	1	1	1	0	1	1	1	0	0	1	1	1	Yes	0	0	Yes	Yes	1	No	0	Yes	1
392	63	Female	Ahalay	Urban	Samphelling	Chukha	No education	Farmer	Yes	Yes	No	No	No	Yes	No	No	No	Yes	No	No	No	Yes	Yes	No	No	No	No	1	1	1	0	1	1	1	0	0	1	1	1	Yes	1	1	Not sure	Yes	1	Yes	0	Yes	1
393	33	Male	Ahalay	Urban	Samphelling	Chukha	Lower secondary	Farmer	Yes	Yes	Yes	Yes	No	No	No	No	No	Yes	No	No	No	Yes	Yes	No	No	No	No	1	1	1	0	0	1	1	1	1	1	1	1	Yes	0	0	Yes	Yes	1	Yes	1	Yes	1
394	65	Male	Ahalay	Rural	Samphelling	Chukha	Primary level	Farmer	Yes	Yes	No	No	Yes	No	No	No	No	Yes	No	No	No	Yes	Yes	No	No	No	No	1	1	1	0	1	1	1	1	1	1	1	1	Yes	0	0	Yes	Yes	1	No	0	Yes	1
395	44	Male	Ahalay	Rural	Samphelling	Chukha	Lower secondary	Farmer	Yes	Yes	No	No	Yes	No	No	No	No	Yes	No	No	No	Yes	Yes	No	No	No	No	1	1	1	0	1	1	1	1	1	1	1	1	Yes	0	0	Yes	Yes	1	Yes	1	Yes	1
396	70	Male	Ahalay	Rural	Samphelling	Chukha	No education	Farmer	Yes	Yes	No	No	Yes	No	No	No	No	No	No	No	Yes	Yes	Yes	No	No	No	No	1	1	1	0	1	1	1	1	1	1	1	1	Yes	0	0	Yes	Yes	1	No	1	Yes	1
397	26	Female	Ahalay	Rural	Samphelling	Chukha	No education	Business	No	Yes	No	No	Yes	No	No	No	No	Yes	No	No	No	No	No	No	No	No	No	1	1	1	0	1	1	0	1	1	1	1	1	Yes	0	0	Not sure	Not sure	1	Yes	1	Yes	1
398	60	Male	Ahalay	Urban	Samphelling	Chukha	No education	Farmer	Yes	Yes	No	No	Yes	No	No	No	No	Yes	No	No	No	Yes	Yes	No	No	No	No	1	1	1	0	1	1	0	0	0	1	1	1	Yes	0	0	Yes	Yes	1	Yes	1	Yes	1
399	34	Female	Ahalay	Rural	Samphelling	Chukha	No education	House wife	Yes	Yes	No	No	Yes	No	No	No	No	Yes	No	No	No	No	No	No	No	No	No	1	1	1	0	1	1	0	1	1	1	1	1	Yes	0	0	Yes	Yes	1	Yes	1	Yes	1
400	28	Male	Ahalay	Rural	Samphelling	Chukha	Higher secondary	Farmer	No	Yes	No	Yes	No	No	No	No	No	Yes	No	No	No	Yes	Yes	No	No	No	No	1	1	1	0	1	1	1	1	1	1	1	1	Yes	1	1	Yes	Yes	1	No	0	Yes	1
401	54	Male	Ahalay	Rural	Samphelling	Chukha	Primary level	Farmer	Yes	Yes	No	No	Yes	No	No	No	No	Yes	No	No	No	No	No	No	No	No	No	1	1	1	0	0	1	0	0	0	1	1	1	Yes	0	0	Yes	Yes	0	No	0	Yes	1
402	51	Male	Beetar	Rural	Samphelling	Chukha	No education	Farmer	Yes	Yes	No	No	Yes	No	No	No	No	Yes	No	No	No	No	No	No	No	No	No	1	1	1	0	1	1	1	1	1	1	1	1	Yes	0	0	Yes	Yes	1	Yes	1	Yes	1
403	36	Male	Beetar	Rural	Samphelling	Chukha	No education	Farmer	Yes	Yes	No	No	Yes	No	No	No	No	Yes	No	No	No	No	No	No	No	No	No	1	1	1	0	1	1	1	1	1	1	1	1	Yes	0	0	Yes	Yes	1	Yes	1	Yes	1
404	65	Male	Beetar	Rural	Samphelling	Chukha	No education	Farmer	Yes	Yes	No	No	Yes	No	No	No	No	Yes	No	No	No	No	No	No	No	No	No	1	1	1	0	1	0	0	1	1	1	1	1	Yes	0	0	Yes	Yes	1	Yes	1	Yes	1
405	43	Male	Beetar	Rural	Samphelling	Chukha	Primary level	Farmer	Yes	Yes	No	No	Yes	No	No	No	No	Yes	No	No	No	Yes	Yes	No	No	No	No	1	1	1	0	1	1	1	1	1	1	1	1	Yes	0	0	Yes	Yes	1	No	1	Yes	1
406	51	Male	Beetar	Rural	Samphelling	Chukha	Primary level	Farmer	Yes	Yes	No	No	Yes	No	No	No	No	Yes	No	No	No	No	No	No	No	No	No	1	1	1	0	1	1	1	1	1	1	1	1	Yes	0	0	Yes	Yes	1	Yes	1	Yes	1
407	63	Male	Beetar	Rural	Samphelling	Chukha	No education	Farmer	No	Yes	No	No	Yes	No	No	No	No	Yes	No	No	No	No	No	No	No	No	No	1	1	1	0	1	1	0	0	0	1	1	1	Yes	0	0	Yes	Yes	0	No	1	Yes	1
408	27	Female	Beetar	Rural	Samphelling	Chukha	NFE	House wife	Yes	Yes	No	No	Yes	No	No	No	No	Yes	No	No	No	Yes	Yes	No	No	No	No	1	1	1	0	1	1	1	1	1	1	1	1	Yes	0	0	Yes	Yes	1	No	0	Yes	1
409	33	Male	Beetar	Rural	Samphelling	Chukha	NFE	Farmer	Yes	Yes	No	Yes	No	No	No	No	No	Yes	No	No	No	Yes	Yes	No	No	No	No	1	1	1	0	1	1	1	1	1	1	1	1	Yes	0	0	Yes	Yes	1	No	1	Yes	1
410	60	Male	Beetar	Rural	Samphelling	Chukha	No education	Farmer	No	Yes	No	No	Yes	No	No	No	No	Yes	No	No	No	Yes	Yes	No	No	No	No	1	1	1	0	1	1	1	1	1	1	1	1	Yes	0	0	Yes	Yes	1	Yes	1	Yes	1
411	69	Female	Beetar	Rural	Samphelling	Chukha	No education	Farmer	Yes	Yes	No	No	Yes	No	No	No	No	Yes	No	No	No	No	No	No	No	No	No	1	1	1	0	1	1	1	1	1	1	1	1	Yes	0	0	Yes	Yes	1	Yes	0	Yes	1
412	47	Male	Beetar	Rural	Samphelling	Chukha	Primary level	Farmer	Yes	Yes	No	Yes	Yes	No	No	No	No	Yes	No	No	No	No	No	No	No	No	No	1	1	1	0	1	1	1	0	0	1	1	1	Yes	0	0	Yes	Yes	1	Yes	0	Yes	1
413	24	Male	Beetar	Rural	Samphelling	Chukha	Lower secondary	Farmer	Yes	Yes	Yes	No	No	No	No	No	No	Yes	No	No	No	Yes	Yes	No	No	No	No	1	1	1	0	1	1	0	1	1	1	1	1	Yes	0	0	Yes	Yes	1	Yes	1	Yes	1
414	55	Male	Beetar	Rural	Samphelling	Chukha	Primary level	Farmer	Yes	Yes	No	No	Yes	No	No	No	No	Yes	No	No	No	No	No	No	No	No	No	1	1	1	0	1	1	1	1	1	1	1	1	Yes	0	0	Yes	Yes	1	Yes	1	Yes	1
415	54	Female	Beetar	Rural	Samphelling	Chukha	No education	Farmer	No	Yes	Yes	Yes	No	No	No	No	No	Yes	No	No	No	No	No	No	No	No	No	1	1	1	0	1	1	1	1	1	1	1	1	Yes	0	0	Yes	Yes	1	Yes	1	Yes	1
416	49	Female	Beetar	Rural	Samphelling	Chukha	No education	Farmer	No	Yes	No	No	No	Yes	No	No	No	Yes	No	No	No	No	No	No	No	No	No	1	0	0	0	0	0	0	0	0	1	0	0	Not sure	0	0	Not sure	Not sure	0	No	0	No	1
417	65	Female	Beetar	Rural	Samphelling	Chukha	No education	Farmer	No	Yes	No	No	Yes	No	No	No	No	Yes	No	No	No	No	No	No	No	No	No	1	1	1	0	0	1	1	1	1	1	1	1	Yes	0	0	Yes	Yes	0	No	0	No	1
418	61	Female	Burkhey	Rural	Samphelling	Chukha	No education	Farmer	Yes	Yes	No	No	Yes	No	No	No	No	Yes	No	No	No	No	No	No	No	No	No	1	1	1	0	1	0	0	1	0	1	1	1	Yes	0	0	Yes	Yes	0	No	0	Yes	1
419	49	Male	Burkhey	Rural	Samphelling	Chukha	No education	Farmer	Yes	Yes	Yes	Yes	Yes	No	No	No	No	Yes	No	No	No	No	No	No	No	No	No	1	1	1	0	1	1	1	1	1	1	1	1	Yes	0	0	Yes	Yes	1	No	0	Yes	1
420	30	Male	Burkhey	Rural	Samphelling	Chukha	No education	Private sector	Yes	Yes	Yes	No	No	No	No	No	No	Yes	No	No	No	No	No	No	No	No	No	1	1	1	0	1	1	1	0	1	1	1	1	Yes	0	0	Yes	Yes	1	No	1	Yes	1
421	48	Female	Burkhey	Rural	Samphelling	Chukha	No education	Farmer	No	Yes	No	No	Yes	No	No	No	No	Yes	No	No	No	No	No	No	No	No	No	1	1	1	0	1	0	0	1	0	1	1	1	Yes	0	0	Yes	Yes	0	No	1	Yes	1
422	40	Female	Burkhey	Rural	Samphelling	Chukha	No education	Farmer	No	Yes	No	No	Yes	No	No	No	No	Yes	Yes	Yes	No	No	No	No	No	No	No	1	1	1	0	0	1	0	1	1	1	1	1	Yes	0	0	Yes	Yes	1	No	0	Yes	1
423	58	Male	Burkhey	Rural	Samphelling	Chukha	No education	Farmer	Yes	Yes	Yes	No	No	No	No	No	No	Yes	No	No	No	No	No	No	No	No	No	1	1	1	0	1	1	1	1	1	1	1	1	Yes	0	0	Yes	Yes	1	Yes	1	Yes	1
424	50	Male	Burkhey	Rural	Samphelling	Chukha	Primary level	Farmer	Yes	Yes	Yes	Yes	No	No	No	No	No	Yes	No	No	No	No	No	No	No	No	No	1	1	1	0	1	1	1	1	1	1	1	1	Yes	1	0	Not sure	Yes	1	Yes	1	Yes	1
425	64	Male	Burkhey	Rural	Samphelling	Chukha	No education	Farmer	Yes	Yes	Yes	No	Yes	No	No	No	No	Yes	No	No	No	Yes	Yes	No	Yes	No	No	1	1	1	0	0	0	0	1	0	1	1	1	Not sure	0	0	Not sure	Not sure	1	Yes	1	Yes	1
426	38	Female	Burkhey	Rural	Samphelling	Chukha	No education	House wife	Yes	No
427	33	Female	Burkhey	Rural	Samphelling	Chukha	No education	Farmer	Yes	Yes	No	No	Yes	No	No	No	No	Yes	No	No	Yes	No	No	No	No	No	No	1	1	1	0	0	0	0	1	0	1	1	1	Yes	0	0	Yes	Yes	0	No	1	Yes	1
428	35	Female	Burkhey	Rural	Samphelling	Chukha	No education	Farmer	No	Yes	No	No	Yes	No	No	No	No	Yes	Yes	No	No	No	No	No	No	No	No	1	1	1	0	1	1	0	1	0	1	1	1	Yes	0	0	Yes	Yes	1	Yes	1	Yes	1
429	41	Male	Burkhey	Rural	Samphelling	Chukha	No education	Farmer	Yes	Yes	No	No	Yes	No	No	No	No	Yes	No	No	No	No	No	No	No	No	No	1	0	0	0	0	0	0	0	0	1	1	1	Yes	0	0	Yes	Yes	1	No	0	Yes	1
430	71	Male	Burkhey	Rural	Samphelling	Chukha	No education	Farmer	No	Yes	No	No	Yes	No	No	No	No	Yes	No	No	No	Yes	No	No	Yes	Yes	No	1	0	0	0	0	0	0	0	0	1	1	1	Yes	0	0	Yes	Yes	1	Yes	0	No	1
431	39	Male	Burkhey	Rural	Samphelling	Chukha	Primary level	Farmer	Yes	Yes	No	No	Yes	No	No	No	No	Yes	No	No	No	Yes	Yes	No	No	No	No	1	1	1	0	0	1	0	1	1	1	1	1	Yes	0	0	Yes	Yes	1	Yes	1	Yes	1
432	63	Male	Burkhey	Rural	Samphelling	Chukha	No education	Farmer	No	Yes	No	No	Yes	No	No	No	No	Yes	No	No	No	Yes	Yes	No	No	No	No	1	1	1	0	0	0	0	1	1	1	1	1	Yes	0	0	Yes	Yes	1	Yes	1	Yes	1
433	29	Male	Daragoan	Rural	Samphelling	Chukha	No education	Farmer	Yes	Yes	No	Yes	No	No	No	No	No	Yes	No	No	No	Yes	Yes	No	No	No	No	1	1	1	0	1	1	0	1	1	1	1	1	Yes	0	0	Yes	Yes	1	No	1	Yes	1
434	30	Female	Daragoan	Urban	Samphelling	Chukha	Lower secondary	Farmer	Yes	Yes	No	No	Yes	No	No	No	No	Yes	No	No	No	Yes	Yes	No	No	No	No	1	1	1	0	1	1	0	1	1	1	1	1	Yes	0	0	Yes	Yes	1	No	0	Yes	1
435	52	Male	Daragoan	Rural	Samphelling	Chukha	No education	Farmer	No	Yes	No	Yes	Yes	Yes	No	No	No	Yes	No	No	No	Yes	No	No	Yes	No	No	1	1	1	0	1	1	1	1	1	1	1	1	Yes	0	0	Yes	Yes	1	Yes	1	Yes	1
436	60	Female	Daragoan	Rural	Samphelling	Chukha	No education	House wife	No	Yes	No	No	Yes	No	No	No	No	Yes	No	No	No	Yes	Yes	No	No	No	No	1	1	0	0	0	0	0	0	0	1	1	1	Yes	0	0	Not sure	Yes	1	Yes	1	Yes	1
437	53	Female	Daragoan	Rural	Samphelling	Chukha	No education	House wife	Yes	Yes	No	No	Yes	No	No	No	No	Yes	No	No	No	Yes	Yes	No	Yes	No	No	1	1	0	0	1	1	0	0	0	1	1	1	Yes	0	0	No	Yes	1	Yes	1	Yes	1
438	67	Female	Daragoan	Rural	Samphelling	Chukha	No education	House wife	Yes	Yes	No	No	Yes	No	No	No	No	Yes	No	No	No	Yes	No	No	Yes	No	No	1	1	1	0	0	1	0	0	0	1	1	1	Yes	0	0	Yes	Yes	1	Yes	1	Yes	1
439	40	Male	Daragoan	Rural	Samphelling	Chukha	Primary level	Farmer	Yes	Yes	No	No	Yes	No	No	No	No	Yes	No	No	No	Yes	Yes	No	No	No	No	1	1	1	0	1	1	1	1	1	1	1	1	Yes	0	0	Yes	Yes	1	Yes	1	Yes	1
440	76	Male	Daragoan	Rural	Samphelling	Chukha	No education	Farmer	No	Yes	No	No	Yes	No	No	No	No	Yes	No	No	No	Yes	Yes	No	No	No	No	1	1	1	0	1	1	0	0	0	1	1	1	Yes	0	0	Yes	Yes	1	Yes	1	Yes	1
441	50	Male	Daragoan	Rural	Samphelling	Chukha	No education	Farmer	No	No
442	68	Male	Daragoan	Rural	Samphelling	Chukha	Lower secondary	Farmer	No	Yes	No	Yes	No	No	No	No	No	Yes	No	No	No	Yes	Yes	No	No	No	No	1	1	1	1	0	1	0	0	0	1	1	1	Yes	0	0	Yes	Yes	1	Yes	0	Yes	1
443	29	Male	Daragoan	Rural	Samphelling	Chukha	Lower secondary	Farmer	Yes	Yes	No	No	Yes	No	No	No	No	Yes	No	No	No	Yes	No	No	Yes	No	No	1	1	1	0	1	1	1	0	0	1	1	1	Yes	0	0	Yes	Yes	1	Yes	0	Yes	1
444	45	Female	Daragoan	Rural	Samphelling	Chukha	No education	Farmer	Yes	Yes	No	No	Yes	No	No	No	No	Yes	No	No	No	Yes	Yes	No	No	No	No	1	1	0	0	0	1	0	0	0	1	1	1	Yes	0	0	Not sure	Yes	1	Yes	1	Yes	1
445	56	Male	Dungayna	Rural	Samphelling	Chukha	No education	Farmer	No	Yes	No	No	Yes	No	No	No	No	Yes	Yes	No	No	No	No	No	No	No	No	1	1	1	1	0	0	1	1	1	1	1	1	Yes	0	0	Yes	Yes	1	No	1	Yes	1
446	52	Male	Dungayna	Rural	Samphelling	Chukha	No education	Farmer	No	Yes	Yes	No	No	No	No	No	No	Yes	No	No	Yes	Yes	Yes	Yes	Yes	No	No	1	1	1	0	1	1	1	1	1	1	1	1	Yes	0	0	Yes	Yes	1	Yes	0	Yes	1
447	53	Female	Dungayna	Rural	Samphelling	Chukha	No education	Farmer	Yes	Yes	No	No	No	Yes	No	No	No	Yes	No	No	No	No	No	No	No	No	No	1	1	1	1	1	1	0	1	0	1	1	1	Yes	0	0	Yes	Yes	1	Yes	0	Yes	1
448	21	Male	Dungayna	Rural	Samphelling	Chukha	No education	Farmer	No	Yes	No	No	Yes	No	No	No	No	Yes	No	No	No	No	No	No	No	No	No	1	1	1	1	1	1	1	1	1	1	1	1	Yes	0	0	Yes	Yes	1	No	0	Yes	1
449	23	Female	Dungayna	Rural	Samphelling	Chukha	No education	Farmer	Yes	Yes	No	No	Yes	No	No	No	No	Yes	No	No	No	No	No	No	No	No	No	1	1	1	0	1	1	0	1	1	1	1	1	Yes	0	0	Yes	Yes	1	No	0	Yes	1
450	37	Female	Dungayna	Rural	Samphelling	Chukha	No education	House wife	Yes	Yes	No	No	Yes	No	No	No	No	Yes	Yes	No	No	No	No	No	No	No	No	1	1	1	0	0	1	1	0	0	1	1	1	Yes	0	0	Yes	Yes	1	Yes	0	No	1
451	48	Male	Dungayna	Rural	Samphelling	Chukha	No education	Farmer	Yes	Yes	No	No	Yes	Yes	Yes	No	No	Yes	No	No	No	Yes	Yes	No	No	No	No	1	1	1	0	0	1	0	0	0	1	1	1	Yes	0	0	No	Yes	1	Yes	0	Yes	1
452	40	Female	Dungayna	Rural	Samphelling	Chukha	No education	House wife	Yes	Yes	Yes	No	Yes	Yes	No	No	Yes	Yes	No	No	No	Yes	Yes	No	No	No	No	1	1	1	0	1	1	1	1	1	1	1	1	Yes	0	0	Yes	Yes	1	Yes	1	Yes	1
453	49	Male	Dungayna	Rural	Samphelling	Chukha	Primary level	Farmer	Yes	Yes	Yes	No	No	No	Yes	No	No	Yes	No	No	No	Yes	Yes	No	Yes	Yes	No	1	1	1	0	1	1	1	1	1	1	1	1	Yes	0	0	Yes	Yes	1	Yes	1	Yes	1
454	63	Male	Dungayna	Rural	Samphelling	Chukha	No education	Farmer	Yes	Yes	No	Yes	No	No	No	No	No	Yes	No	No	No	No	No	No	No	No	No	1	1	1	0	1	0	0	1	1	1	1	1	Yes	0	1	Yes	Yes	0	No	0	Yes	1
455	50	Male	Dungayna	Rural	Samphelling	Chukha	No education	Farmer	Yes	Yes	Yes	Yes	No	No	No	No	No	Yes	No	No	No	No	No	No	No	No	No	1	1	1	0	1	1	1	1	1	1	1	1	Yes	0	1	Yes	Yes	1	Yes	1	Yes	1
456	57	Male	Dungayna	Rural	Samphelling	Chukha	No education	Farmer	Yes	Yes	No	No	No	Yes	No	No	No	Yes	Yes	No	Yes	Yes	Yes	No	No	No	No	1	1	1	0	1	1	1	1	1	1	1	1	Yes	0	0	Yes	Yes	1	Yes	0	Yes	1
457	33	Male	Dungayna	Rural	Samphelling	Chukha	No education	Farmer	No	Yes	No	No	Yes	No	No	No	No	Yes	No	No	No	No	No	No	No	No	No	1	1	1	0	0	1	1	1	1	1	1	1	Yes	0	0	Yes	Yes	0	No	1	Yes	1
458	43	Male	Dungayna	Rural	Samphelling	Chukha	No education	Farmer	Yes	Yes	No	No	Yes	No	No	No	No	Yes	Yes	Yes	Yes	No	No	No	No	No	No	1	1	1	0	1	1	1	1	0	1	1	1	Yes	0	0	Yes	Yes	0	No	0	Yes	1
459	40	Male	Dungayna	Rural	Samphelling	Chukha	Primary level	Farmer	No	Yes	Yes	No	No	No	No	No	No	Yes	No	No	No	No	Yes	No	No	No	No	1	1	1	0	1	1	1	1	1	1	1	1	Yes	0	0	Yes	Yes	1	No	0	Yes	1
460	85	Male	Gurungdara	Urban	Samphelling	Chukha	No education	Farmer	No	Yes	No	No	Yes	No	No	No	No	Yes	No	No	No	Yes	Yes	No	No	Yes	No	1	1	1	0	1	1	0	1	1	1	1	1	Yes	0	0	Yes	Yes	1	Yes	1	Yes	1
461	60	Male	Gurungdara	Urban	Samphelling	Chukha	No education	Farmer	No	Yes	Yes	No	No	No	No	No	No	Yes	No	No	No	Yes	Yes	No	No	No	No	1	1	1	0	0	1	0	0	0	1	1	0	Yes	0	0	Yes	Yes	1	No	1	Yes	1
462	31	Female	Gurungdara	Urban	Samphelling	Chukha	No education	Farmer	No	Yes	Yes	No	No	No	No	No	No	Yes	No	No	No	No	No	No	No	No	No	1	1	1	0	1	1	0	1	1	1	1	1	Yes	0	0	Not sure	Yes	1	No	0	Yes	1
463	53	Female	Gurungdara	Rural	Samphelling	Chukha	No education	Farmer	No	No
464	42	Male	Gurungdara	Rural	Samphelling	Chukha	Primary level	Farmer	Yes	Yes	No	No	Yes	No	No	No	No	Yes	No	No	No	Yes	Yes	No	No	No	No	1	1	1	1	1	1	1	1	1	1	1	1	Yes	1	1	Yes	Yes	1	Yes	1	Yes	1
465	89	Male	Gurungdara	Rural	Samphelling	Chukha	No education	Farmer	Yes	Yes	No	No	No	Yes	No	No	No	Yes	No	No	No	Yes	Yes	No	No	No	No	1	1	1	1	1	1	1	1	1	1	1	1	Yes	0	0	Yes	Yes	1	Yes	1	Yes	1
466	21	Male	Gurungdara	Rural	Samphelling	Chukha	Lower secondary	Farmer	Yes	Yes	No	No	No	No	No	No	Yes	Yes	No	No	No	No	No	No	No	No	No	1	1	1	0	0	1	1	1	0	1	1	1	Yes	1	1	Yes	Yes	0	No	0	Yes	1
467	58	Male	Gurungdara	Rural	Samphelling	Chukha	Primary level	Farmer	No	Yes	No	No	Yes	No	No	No	No	Yes	No	No	No	No	No	No	No	No	No	1	1	1	1	1	1	1	1	1	1	1	1	Yes	0	0	Yes	Yes	0	No	1	Yes	1
468	44	Male	Gurungdara	Rural	Samphelling	Chukha	Primary level	Farmer	Yes	Yes	Yes	No	No	No	No	No	No	Yes	Yes	No	Yes	Yes	Yes	No	No	No	No	1	0	1	0	0	0	0	0	0	1	1	1	Yes	0	0	Yes	Yes	1	Yes	0	Yes	1
469	65	Male	Gurungdara	Urban	Samphelling	Chukha	Higher secondary	Farmer	No	Yes	No	No	Yes	No	No	No	No	Yes	No	No	No	Yes	Yes	No	No	No	No	1	1	1	0	1	1	0	1	1	1	1	1	Yes	0	0	Yes	Yes	1	Yes	1	Yes	1
470	61	Male	Kabraytar	Rural	Samphelling	Chukha	No education	Farmer	Yes	Yes	Yes	No	No	No	No	No	No	Yes	No	No	No	Yes	Yes	No	Yes	Yes	No	1	1	1	0	0	1	1	0	0	1	1	1	Yes	0	0	Yes	Yes	1	Yes	0	Yes	1
471	25	Female	Kabraytar	Rural	Samphelling	Chukha	Lower secondary	House wife	No	Yes	No	No	Yes	No	No	No	Yes	Yes	No	No	No	Yes	Yes	No	Yes	No	No	1	1	0	0	0	0	0	1	0	1	1	1	Yes	0	0	Yes	Yes	1	Yes	1	Yes	1
472	42	Female	Kabraytar	Rural	Samphelling	Chukha	No education	Farmer	Yes	Yes	No	No	No	Yes	No	No	No	Yes	No	No	No	Yes	Yes	No	No	No	No	1	1	1	0	1	1	1	1	1	0	0	1	Yes	0	0	Yes	Yes	1	No	0	Yes	1
473	36	Male	Khaibutar	Rural	Samphelling	Chukha	Primary level	Private sector	Yes	Yes	No	No	No	No	No	Yes	Yes	No	No	No	Yes	Yes	Yes	No	Yes	No	No	1	1	1	0	1	0	1	0	0	1	1	1	Yes	0	0	Yes	Yes	1	Yes	1	Yes	1
474	42	Male	Khaibutar	Rural	Samphelling	Chukha	Primary level	Farmer	Yes	Yes	Yes	Yes	No	No	No	No	No	Yes	No	No	No	Yes	Yes	No	No	No	No	1	1	1	0	1	1	1	1	1	1	1	1	Yes	0	0	Yes	Yes	1	Yes	1	Yes	1
475	70	Female	Khaibutar	Rural	Samphelling	Chukha	No education	House wife	No	Yes	No	No	Yes	No	No	No	No	Yes	No	No	No	No	No	No	No	No	No	1	1	1	0	0	0	0	0	0	1	1	1	Yes	0	0	Yes	Yes	1	Yes	1	Yes	1
476	70	Male	Khaibutar	Rural	Samphelling	Chukha	No education	Farmer	No	Yes	No	No	Yes	No	No	No	No	Yes	No	No	No	Yes	Yes	No	No	No	No	1	1	1	0	1	1	0	0	0	1	1	1	Yes	0	0	Yes	Yes	1	Yes	1	Yes	1
477	36	Female	Khaibutar	Rural	Samphelling	Chukha	No education	Farmer	Yes	Yes	No	No	Yes	No	No	No	No	Yes	No	No	No	No	No	No	No	No	No	1	1	1	0	1	1	1	1	1	1	1	1	Yes	0	0	Yes	Yes	0	No	0	Yes	1
478	41	Female	Khaibutar	Rural	Samphelling	Chukha	No education	Farmer	Yes	Yes	No	No	Yes	No	No	No	No	Yes	No	No	No	No	No	No	No	No	No	1	0	0	1	0	0	0	0	0	1	1	1	Yes	0	0	Yes	Yes	1	Yes	0	No	1
479	36	Male	Kothiline	Rural	Samphelling	Chukha	No education	Farmer	Yes	Yes	No	No	Yes	No	No	No	No	Yes	No	No	No	Yes	Yes	No	No	No	No	1	1	1	0	1	1	1	1	0	1	1	1	Yes	0	0	Yes	Yes	1	Yes	1	No	1
480	38	Male	Kothiline	Rural	Samphelling	Chukha	Post-graduate	Business	No	Yes	No	Yes	No	No	Yes	Yes	No	Yes	No	No	No	Yes	Yes	No	Yes	Yes	No	1	1	0	0	0	0	0	0	0	1	0	1	Yes	0	0	Not sure	Yes	1	Yes	1	Yes	1
481	50	Male	Kothiline	Rural	Samphelling	Chukha	Lower secondary	Govt. employee	Yes	Yes	Yes	No	No	No	No	No	No	Yes	No	No	No	Yes	Yes	No	No	No	No	1	1	1	1	0	0	0	0	0	1	1	1	Yes	0	0	Yes	Yes	1	Yes	0	Yes	0
482	44	Male	Kothiline	Rural	Samphelling	Chukha	No education	Farmer	Yes	Yes	No	No	Yes	No	No	No	No	Yes	No	No	No	Yes	Yes	No	No	No	No	1	1	1	0	1	1	1	1	0	1	1	1	Yes	0	0	Yes	Not sure	1	Yes	1	Yes	1
483	46	Male	Kothiline	Rural	Samphelling	Chukha	Primary level	Farmer	Yes	Yes	No	No	No	Yes	No	No	No	Yes	No	No	No	Yes	Yes	No	No	Yes	No	1	1	1	1	1	1	1	1	0	1	1	1	Yes	0	0	Yes	Yes	1	Yes	1	Yes	1
484	46	Female	Kothiline	Rural	Samphelling	Chukha	No education	Farmer	Yes	Yes	No	Yes	No	No	No	No	No	Yes	No	No	No	No	No	No	No	No	No	1	1	1	0	1	1	1	1	1	1	1	1	Yes	0	0	Yes	Yes	1	Yes	1	Yes	1
485	34	Male	Kothiline	Rural	Samphelling	Chukha	Lower secondary	Farmer	Yes	Yes	Yes	Yes	No	No	No	No	No	Yes	No	No	No	No	No	No	No	No	No	1	1	1	0	0	1	1	0	0	1	0	1	Yes	1	0	Yes	Yes	1	Yes	1	Yes	1
486	75	Male	Madina	Rural	Samphelling	Chukha	No education	Farmer	Yes	No
487	52	Male	Madina	Rural	Samphelling	Chukha	No education	Farmer	No	Yes	No	No	Yes	No	No	No	No	Yes	No	No	No	Yes	Yes	No	No	No	No	1	1	1	0	1	1	1	1	1	1	1	1	Yes	0	0	Not sure	Yes	0	No	0	Yes	1
488	67	Male	Madina	Rural	Samphelling	Chukha	No education	Farmer	No	Yes	No	No	Yes	No	No	No	No	Yes	No	No	No	No	No	No	No	No	No	1	1	1	0	1	1	1	1	1	1	1	0	Yes	0	0	Yes	Yes	1	No	0	Yes	1
489	64	Male	Madina	Rural	Samphelling	Chukha	No education	House wife	Yes	Yes	No	No	Yes	No	No	No	No	Yes	No	Yes	No	Yes	Yes	No	Yes	No	No	1	1	1	1	1	1	1	1	0	1	1	1	Yes	0	0	Yes	Yes	1	Yes	0	Yes	1
490	70	Male	Madina	Rural	Samphelling	Chukha	No education	Farmer	No	Yes	No	No	No	No	Yes	No	No	Yes	No	No	No	Yes	Yes	No	No	Yes	No	1	1	1	1	1	1	0	1	1	1	1	1	Yes	0	0	Yes	Yes	1	No	0	Yes	1
491	64	Male	Madina	Rural	Samphelling	Chukha	No education	Farmer	No	Yes	No	No	Yes	No	No	No	No	Yes	No	No	Yes	Yes	Yes	No	No	No	No	1	1	1	1	1	1	0	1	0	1	1	1	Yes	0	0	Yes	Yes	1	No	0	Yes	1
492	40	Female	Madina	Rural	Samphelling	Chukha	No education	Farmer	Yes	Yes	No	No	No	Yes	No	No	No	Yes	No	No	No	Yes	Yes	No	No	No	No	1	0	0	0	1	1	0	0	1	1	1	1	Yes	0	0	Yes	Yes	1	No	0	Yes	1
493	42	Male	Malbassey	Rural	Samphelling	Chukha	No education	Farmer	No	No
494	80	Female	Malbassey	Rural	Samphelling	Chukha	No education	Farmer	No	No
495	80	Male	Malbassey	Rural	Samphelling	Chukha	No education	Farmer	Yes	Yes	No	No	Yes	No	Yes	No	No	Yes	No	No	No	Yes	Yes	No	No	No	No	1	1	1	0	0	1	0	0	0	1	1	1	Yes	0	0	Yes	Yes	1	Yes	1	No	1
496	44	Female	Malbassey	Urban	Samphelling	Chukha	Primary level	Farmer	No	Yes	No	Yes	No	No	No	No	No	Yes	No	No	No	Yes	Yes	No	No	Yes	No	1	1	1	0	1	1	1	1	1	1	1	1	Yes	0	0	Yes	Yes	1	Yes	1	Yes	1
497	60	Male	Malbassey	Rural	Samphelling	Chukha	No education	Farmer	No	Yes	No	Yes	No	Yes	No	No	No	Yes	No	No	No	No	No	No	No	No	No	1	0	1	0	0	1	1	1	0	1	1	1	Yes	0	0	Yes	Yes	1	Yes	1	Yes	1
498	38	Male	Malbassey	Urban	Samphelling	Chukha	Higher secondary	Others	Yes	Yes	No	No	Yes	No	No	No	No	Yes	No	No	Yes	No	No	No	No	No	No	1	0	1	0	0	1	0	1	1	1	1	1	Yes	0	0	Yes	Yes	1	No	1	Yes	1
499	45	Female	Pana A	Rural	Samphelling	Chukha	No education	House wife	Yes	Yes	No	No	Yes	No	No	No	No	Yes	No	No	No	No	No	No	No	No	No	1	1	1	0	0	0	0	0	0	1	0	1	Yes	0	0	Not sure	Yes	0	No	1	Yes	1
500	36	Male	Pana A	Rural	Samphelling	Chukha	No education	House wife	Yes	Yes	No	Yes	No	No	No	No	No	Yes	No	No	No	No	No	No	No	No	No	1	1	1	0	1	1	1	1	1	1	1	1	Yes	0	0	Yes	Yes	1	Yes	1	Yes	1
501	52	Male	Pana A	Rural	Samphelling	Chukha	No education	Farmer	No	No
502	33	Male	Pana A	Rural	Samphelling	Chukha	No education	Farmer	No	Yes	No	No	Yes	No	No	No	No	No	No	No	No	No	No	No	No	No	No	0	1	1	0	1	1	0	1	1	1	1	1	Yes	0	0	Yes	Yes	1	No	1	Yes	1
503	72	Male	Pana A	Rural	Samphelling	Chukha	No education	Farmer	No	Yes	No	No	Yes	No	No	No	No	Yes	No	No	No	Yes	Yes	No	No	No	No	1	1	1	0	1	1	1	1	0	1	1	1	Yes	1	1	Not sure	Yes	1	No	0	Yes	1
504	57	Male	Pekashey	Rural	Samphelling	Chukha	Primary level	Farmer	Yes	Yes	No	No	Yes	No	No	No	No	Yes	No	No	No	Yes	Yes	No	No	No	No	1	1	1	0	1	1	1	1	1	1	1	1	Yes	1	1	Yes	Yes	1	No	0	Yes	1
505	25	Male	Pekashey	Rural	Samphelling	Chukha	No education	Private sector	Yes	Yes	No	Yes	No	No	No	No	No	Yes	No	No	No	Yes	Yes	No	No	No	No	1	1	1	0	1	1	1	1	1	1	1	1	Yes	0	0	Yes	Yes	1	Yes	0	Yes	1
506	34	Male	Pekashey	Rural	Samphelling	Chukha	Higher secondary	Farmer	Yes	Yes	No	Yes	No	No	No	No	No	Yes	No	No	No	Yes	Yes	No	No	No	No	1	1	1	0	0	1	1	1	1	1	1	1	Yes	0	0	Yes	Yes	1	Yes	0	Yes	1
507	25	Male	Pekashey	Rural	Samphelling	Chukha	Higher secondary	Govt. employee	No	Yes	No	No	Yes	No	No	No	Yes	Yes	No	No	No	Yes	Yes	No	No	No	No	1	0	1	0	1	1	0	1	1	1	1	1	Yes	0	0	Yes	Yes	1	No	1	Yes	1
508	22	Male	Pekashey	Rural	Samphelling	Chukha	Higher secondary	Private sector	Yes	Yes	No	No	Yes	No	No	No	No	Yes	No	No	No	Yes	Yes	No	No	No	No	1	0	1	0	0	0	1	1	1	1	1	1	Yes	0	1	No	No	1	No	0	Yes	1
509	65	Male	Pekashey	Rural	Samphelling	Chukha	Lower secondary	Farmer	Yes	No
510	26	Male	Pekashey	Rural	Samphelling	Chukha	No education	Farmer	No	No
511	58	Male	Pekashey	Rural	Samphelling	Chukha	Lower secondary	Farmer	Yes	Yes	Yes	Yes	Yes	No	No	No	No	Yes	No	No	No	Yes	Yes	No	No	No	No	1	1	1	0	1	1	1	1	1	1	1	1	Yes	0	0	Yes	Yes	1	Yes	1	Yes	1
512	30	Male	Pekashey	Rural	Samphelling	Chukha	Primary level	Farmer	No	Yes	No	No	Yes	No	No	No	No	Yes	No	No	No	Yes	Yes	No	Yes	No	No	1	1	1	0	1	1	1	1	1	1	1	1	Yes	0	0	Yes	Yes	1	Yes	1	Yes	1
513	38	Male	Pekashey	Rural	Samphelling	Chukha	No education	Farmer	Yes	Yes	Yes	No	No	No	No	No	No	Yes	No	No	No	Yes	Yes	No	No	No	No	1	0	1	0	0	0	0	0	0	1	1	1	Yes	0	0	Yes	Yes	1	Yes	1	Yes	1
514	59	Male	Pekashey	Rural	Samphelling	Chukha	Primary level	Farmer	No	Yes	No	Yes	Yes	No	No	No	No	Yes	No	No	No	Yes	Yes	No	No	No	No	1	1	1	0	1	1	1	1	1	1	1	1	Yes	0	0	Yes	Yes	1	Yes	1	Yes	1
515	22	Female	Pekashey	Rural	Samphelling	Chukha	No education	House wife	Yes	No
516	46	Female	Pekashey	Rural	Samphelling	Chukha	No education	Farmer	Yes	Yes	Yes	No	Yes	No	No	No	No	Yes	No	No	No	Yes	Yes	No	No	No	No	1	1	1	0	1	1	1	1	1	1	1	1	Yes	0	0	Yes	Yes	1	Yes	1	Yes	1
517	53	Male	Ramitey	Rural	Samphelling	Chukha	No education	Farmer	Yes	Yes	Yes	No	No	No	No	No	No	Yes	No	No	No	Yes	Yes	No	No	No	No	1	0	0	1	0	0	0	1	1	1	1	1	Yes	0	0	Yes	Yes	1	No	0	No	1
518	51	Male	Rongaytong	Rural	Samphelling	Chukha	No education	Farmer	Yes	Yes	No	No	Yes	No	No	No	No	Yes	No	No	No	Yes	Yes	No	No	No	No	1	1	1	0	0	1	0	0	0	1	1	1	Yes	0	0	Yes	Yes	1	No	1	Yes	1
519	65	Male	Rongaytong	Rural	Samphelling	Chukha	No education	Farmer	No	Yes	No	No	Yes	No	No	No	No	Yes	No	No	No	Yes	Yes	No	No	No	No	1	1	1	0	1	1	0	1	0	1	1	0	Yes	0	0	Yes	Yes	1	No	1	Yes	1
520	35	Male	Rongaytong	Rural	Samphelling	Chukha	Primary level	Farmer	Yes	Yes	No	No	Yes	No	No	No	No	Yes	No	No	No	Yes	Yes	No	No	No	No	1	1	1	0	1	1	0	1	0	1	1	1	Yes	0	0	Yes	Yes	1	No	1	Yes	1
521	60	Male	Rongaytong	Rural	Samphelling	Chukha	No education	Farmer	Yes	Yes	No	No	Yes	No	No	No	No	Yes	No	No	No	Yes	Yes	No	No	No	No	1	1	0	0	1	0	0	1	0	0	0	0	Yes	0	0	Not sure	Yes	1	No	0	Yes	1
522	59	Male	Rongaytong	Rural	Samphelling	Chukha	No education	Farmer	Yes	Yes	No	No	Yes	No	No	No	No	Yes	No	No	No	Yes	No	No	No	Yes	No	1	1	1	0	1	1	0	1	1	1	1	1	Yes	0	0	Yes	Yes	1	Yes	1	Yes	1
523	46	Male	Rongaytong	Rural	Samphelling	Chukha	No education	Farmer	No	Yes	No	No	Yes	No	No	No	No	Yes	No	No	No	No	No	No	No	No	No	1	1	0	0	0	1	0	1	1	1	1	1	Yes	0	0	Yes	Yes	1	Yes	1	Yes	1
524	40	Male	Rongaytong	Rural	Samphelling	Chukha	No education	Farmer	No	Yes	No	No	Yes	No	No	No	No	Yes	No	No	No	No	No	No	No	No	No	1	1	0	0	0	0	1	0	0	1	1	1	Yes	0	0	Yes	Yes	1	Yes	1	Yes	1
525	47	Male	Rongaytong	Rural	Samphelling	Chukha	No education	Farmer	Yes	Yes	No	No	Yes	No	No	No	No	Yes	No	No	No	Yes	Yes	No	No	No	No	1	1	1	0	0	1	1	1	1	1	1	1	Yes	0	0	Yes	Yes	1	Yes	1	Yes	1
526	27	Male	Rongaytong	Rural	Samphelling	Chukha	NFE	Farmer	No	Yes	No	No	Yes	No	No	No	No	Yes	No	No	No	No	No	No	No	No	No	1	1	1	0	1	1	0	1	1	1	1	1	Yes	0	0	Yes	Yes	1	Yes	1	Yes	1
527	40	Male	Rongaytong	Rural	Samphelling	Chukha	No education	House wife	Yes	Yes	No	No	Yes	No	Yes	No	No	Yes	No	No	No	No	No	No	No	No	No	1	0	1	0	1	1	1	1	1	1	1	1	Yes	0	0	Yes	Yes	1	No	1	Yes
528	35	Male	Rongaytong	Rural	Samphelling	Chukha	Primary level	Farmer	Yes	Yes	No	No	No	No	Yes	No	No	No	No	Yes	No	No	No	No	No	No	No	0	0	1	1	0	0	0	0	0	1	0	1	Not sure	0	0	No	Yes	0	No	1	No	1
529	54	Male	Singi	Rural	Samphelling	Chukha	No education	Farmer	No	No
530	29	Male	Singi	Rural	Samphelling	Chukha	Primary level	Farmer	Yes	Yes	Yes	No	Yes	No	No	No	No	Yes	Yes	No	No	Yes	Yes	No	No	No	No	1	1	1	1	1	1	1	1	1	1	1	1	Yes	0	0	Yes	Yes	1	No	0	Yes	1
531	38	Female	Singi	Rural	Samphelling	Chukha	No education	Farmer	No	Yes	No	No	Yes	No	No	No	No	Yes	No	No	No	Yes	Yes	No	No	No	No	1	1	0	0	0	0	0	0	0	1	1	1	Yes	0	0	Yes	Yes	1	No	0	Yes	1
532	28	Male	Singi	Rural	Samphelling	Chukha	Primary level	Farmer	No	Yes	Yes	Yes	No	No	No	No	No	Yes	No	No	No	Yes	Yes	No	No	No	No	1	1	1	0	0	1	0	0	0	1	1	1	Yes	0	0	Yes	Yes	1	No	1	Yes	1
533	21	Male	Singi	Rural	Samphelling	Chukha	Higher secondary	Farmer	Yes	Yes	Yes	No	No	No	No	No	Yes	Yes	Yes	No	No	Yes	Yes	No	No	No	No	1	1	1	0	0	1	0	1	1	1	1	1	Yes	0	0	Yes	Yes	1	No	1	Yes	1
534	27	Male	Singi	Rural	Samphelling	Chukha	No education	Private sector	No	Yes	Yes	No	No	No	No	No	No	Yes	Yes	No	No	No	No	No	No	No	No	1	1	0	0	0	0	0	0	0	1	1	0	Yes	0	0	Not sure	Yes	1	No	1	Yes	1
535	36	Male	Bikhar	Rural	Samkhar	Trashigang	No education	Farmer	No	Yes	No	No	Yes	No	No	No	No	Yes	No	No	No	No	No	No	No	No	No	1	1	1	0	1	1	1	1	1	1	1	1	Yes	0	0	Yes	Yes	0	No	0	Yes	1
536	39	Male	Bikhar	Rural	Samkhar	Trashigang	Primary level	Farmer	Yes	Yes	No	No	Yes	No	Yes	No	No	Yes	No	No	No	No	No	No	No	No	No	1	1	1	0	1	1	1	1	1	1	1	1	Yes	1	1	Yes	Yes	0	No	0	Yes	1
537	30	Male	Bikhar	Rural	Samkhar	Trashigang	Primary level	Farmer	No	No
538	61	Female	Bikhar	Rural	Samkhar	Trashigang	No education	Farmer	Yes	Yes	No	No	Yes	No	No	No	No	Yes	No	No	No	Yes	Yes	No	No	No	No	1	1	1	0	1	0	0	0	0	1	1	1	Yes	0	0	Yes	Yes	1	Yes	0	Yes	0
539	41	Male	Bikhar	Rural	Samkhar	Trashigang	Primary level	Farmer	Yes	Yes	No	No	No	No	Yes	No	No	Yes	No	No	No	No	No	No	No	No	No	1	1	1	1	1	0	1	1	1	1	1	1	Yes	1	1	Yes	Yes	0	No	0	Yes	1
540	43	Male	Bikhar	Rural	Samkhar	Trashigang	No education	Farmer	Yes	Yes	No	No	Yes	No	No	No	Yes	Yes	No	No	Yes	Yes	Yes	No	Yes	No	No	1	1	1	0	1	1	1	1	1	1	1	1	Yes	0	0	Yes	Yes	1	Yes	0	Yes	1
541	44	Male	Bikhar	Rural	Samkhar	Trashigang	NFE	Farmer	Yes	Yes	No	No	Yes	No	No	No	No	Yes	No	No	No	No	No	No	No	No	No	1	1	1	1	1	1	1	1	1	1	1	1	Yes	0	0	Yes	Yes	0	No	0	Yes	1
542	28	Male	Bikhar	Rural	Samkhar	Trashigang	No education	Farmer	Yes	Yes	No	No	Yes	No	No	No	No	Yes	No	No	No	No	No	No	No	No	No	1	1	1	0	1	0	1	1	1	1	1	1	Yes	0	0	Yes	Yes	0	No	1	Yes	1
543	57	Male	Bikhar	Rural	Samkhar	Trashigang	No education	Farmer	Yes	Yes	No	No	Yes	No	No	No	No	No	Yes	No	No	Yes	Yes	No	No	No	No	1	1	1	0	1	1	1	1	1	1	1	1	Yes	0	0	Yes	Yes	1	No	1	Yes	1
544	46	Male	Bikhar	Rural	Samkhar	Trashigang	No education	Farmer	Yes	No
545	45	Male	Bikhar	Rural	Samkhar	Trashigang	No education	Farmer	Yes	Yes	No	No	Yes	No	No	No	No	Yes	No	No	No	Yes	Yes	No	No	No	No	1	1	1	0	1	1	1	1	1	1	1	1	Yes	0	0	Yes	Yes	1	No	0	Yes	0
546	42	Female	Bikhar	Rural	Samkhar	Trashigang	No education	Farmer	Yes	Yes	No	No	Yes	No	No	No	Yes	No	No	No	No	Yes	Yes	No	No	No	No	1	1	1	0	1	0	1	1	1	1	1	1	Yes	1	1	Yes	Yes	1	No	0	Yes	1
547	60	Female	Bikhar	Rural	Samkhar	Trashigang	Primary level	Farmer	Yes	Yes	No	No	Yes	Yes	Yes	No	Yes	Yes	Yes	No	Yes	Yes	Yes	No	Yes	No	No	1	1	1	0	1	1	1	1	1	1	1	1	Yes	0	0	Yes	Yes	1	Yes	0	Yes	1
548	28	Female	Bikhar	Rural	Samkhar	Trashigang	NFE	Farmer	Yes	Yes	No	No	Yes	No	No	No	No	Yes	No	No	No	No	No	No	No	No	No	1	1	1	0	1	1	1	1	1	1	1	1	Yes	0	0	Yes	Yes	1	No	0	Yes	0
549	50	Male	Bikhar	Rural	Samkhar	Trashigang	No education	Farmer	Yes	Yes	No	No	Yes	No	No	No	Yes	Yes	No	No	Yes	Yes	Yes	No	Yes	No	No	1	1	1	0	1	1	1	1	1	1	1	1	Yes	0	0	Yes	Yes	1	Yes	0	Yes	1
550	60	Male	Bikhar	Rural	Samkhar	Trashigang	No education	Farmer	Yes	Yes	No	No	Yes	No	No	No	Yes	No	No	No	No	No	No	No	No	No	No	1	1	1	0	1	1	1	1	1	1	1	1	Yes	0	0	Yes	Yes	1	No	1	Yes	1
551	20	Female	Bikhar	Rural	Samkhar	Trashigang	NFE	Farmer	Yes	Yes	No	No	Yes	No	No	No	No	Yes	No	No	No	No	No	No	No	No	No	1	1	1	0	0	0	0	0	0	1	1	0	Not sure	0	0	Not sure	Not sure	1	No	1	Yes	1
552	50	Female	Bikhar	Rural	Samkhar	Trashigang	No education	Farmer	Yes	Yes	No	No	Yes	Yes	No	No	Yes	Yes	No	No	No	Yes	No	No	Yes	No	No	1	1	1	0	1	1	1	1	1	1	1	1	Yes	0	0	Yes	Yes	1	Yes	0	Yes	1
553	48	Female	Bikhar	Rural	Samkhar	Trashigang	No education	Farmer	Yes	Yes	No	Yes	Yes	No	No	No	Yes	Yes	No	No	No	Yes	No	No	Yes	No	No	1	1	1	0	1	1	1	1	1	1	1	1	Yes	0	0	Yes	Yes	1	Yes	0	Yes	1
554	61	Male	Bikhar	Rural	Samkhar	Trashigang	No education	Farmer	Yes	Yes	No	No	Yes	Yes	Yes	No	Yes	Yes	No	No	No	Yes	Yes	No	Yes	No	No	1	1	1	0	1	0	0	0	0	1	1	1	Yes	0	0	Yes	Yes	1	Yes	0	Yes	1
555	32	Female	Bikhar	Rural	Samkhar	Trashigang	No education	Farmer	Yes	Yes	No	No	No	No	No	No	Yes	Yes	No	No	No	No	No	No	No	No	No	1	1	1	0	1	1	1	1	1	1	1	1	Yes	0	0	Yes	Yes	0	No	0	Yes	1
556	37	Female	Bikhar	Rural	Samkhar	Trashigang	No education	Farmer	Yes	Yes	No	No	Yes	Yes	No	No	No	Yes	No	No	Yes	Yes	Yes	No	Yes	No	No	1	1	1	0	1	1	1	1	1	1	1	1	Yes	0	0	Yes	Yes	1	Yes	0	Yes	1
557	38	Female	Bikhar	Rural	Samkhar	Trashigang	No education	Farmer	Yes	Yes	No	No	Yes	No	No	No	Yes	Yes	No	No	No	Yes	Yes	No	No	No	No	1	1	1	0	1	1	1	1	1	1	1	1	Yes	0	0	Yes	Yes	1	Yes	0	Yes	1
558	37	Male	Bikhar	Rural	Samkhar	Trashigang	Primary level	Business	Yes	Yes	No	No	Yes	Yes	No	No	No	Yes	No	No	No	Yes	No	No	Yes	No	No	1	1	1	1	1	1	1	1	1	1	1	1	Yes	0	0	Yes	Yes	1	Yes	0	Yes	1
559	50	Male	Bikhar	Rural	Samkhar	Trashigang	No education	Farmer	Yes	Yes	No	No	Yes	No	No	No	No	Yes	No	No	No	Yes	Yes	No	No	No	No	1	1	1	0	1	1	1	1	1	1	1	1	Yes	0	0	Yes	Yes	1	No	0	Yes	0
560	38	Female	Bikhar	Rural	Samkhar	Trashigang	NFE	Farmer	Yes	No
561	50	Female	Bikhar	Rural	Samkhar	Trashigang	No education	Farmer	Yes	Yes	No	No	Yes	Yes	No	No	Yes	Yes	No	No	No	No	No	No	No	No	No	1	1	1	0	1	1	1	1	1	1	1	1	Yes	0	0	Yes	Yes	0	No	1	Yes	0
562	51	Female	Bikhar	Rural	Samkhar	Trashigang	No education	Farmer	Yes	Yes	No	No	Yes	Yes	No	No	No	Yes	No	No	No	Yes	Yes	No	Yes	No	No	1	1	1	0	1	1	1	1	1	1	1	1	Yes	0	0	Yes	Yes	1	Yes	0	Yes	1
[truncated: 75 more columns]
